# Supplementary material for: Equine Mesenchymal Stem/Stromal Cells Freeze-Dried Secretome (Lyosecretome) for the Treatment of Musculoskeletal Diseases: Production Process Validation and Batch Release Test for Clinical Use
Source: Pharmaceuticals (Basel). 2021 Jun 10;14(6):553. doi: 10.3390/ph14060553 (PMC8226765; doi:10.3390/ph14060553)
Supplement: Supplementary file 1 [file pharmaceuticals-14-00553-s001.zip]

Archive with 3 entries (3 files):
- Supplementary materials.pdf
- TableS1.xlsx
- TableS2.xlsx
