# Supplementary material for: Equine Mesenchymal Stem/Stromal Cells Freeze-Dried Secretome (Lyosecretome) for the Treatment of Musculoskeletal Diseases: Production Process Validation and Batch Release Test for Clinical Use
Source: Pharmaceuticals (Basel). 2021 Jun 10;14(6):553. doi: 10.3390/ph14060553 (PMC8226765; doi:10.3390/ph14060553)
Supplement: Supplementary file 1 [file pharmaceuticals-14-00553-s001.zip › TableS1.xlsx]

## Sheet: Table S1
																Homology
Annotations						Spectral Count										Equus caballus vs Homo sapiens
UNIPROT ID	Gene name	Description	pI	Mass	Length	Rep1	Rep2	Rep3	Rep4	Rep5	Rep6	Rep7	Av.SpC	Av.SpC/MW*1000	IF (out of 7)	Identity	Score	Gene name	Source
F7B5C4	VIM	Vimentin	4.78	53.684	466	53	44	39	82	81	77	56	61.7143	132.434	7	97.9	762.7	VIM	STRING
F6SKT2	LUM	Lumican	6.67	38.816	341	36	31	21	48	47	42	46	38.7143	113.532	7	80.9	556.2	LUM	STRING
A0A3Q2LE90	H4C7	Histone H4	11.91	11.049	99	8	7	4	6	8	7	7	6.71429	67.8211	7	100	189.9	HIST1H4E	STRING
F6RTI8	COL1A2	Collagen type I alpha 2 chain	9.48	128.686	1364	72	58	65	122	121	112	69	88.4286	64.8303	7	94.6	523.9	COL1A2	STRING
A0A3Q2KTQ9	ACTB	Actin, cytoplasmic 1	5.15	41.689	375	21	16	15	37	33	29	19	24.2857	64.7619	7	99.5	756.9	ACTB	STRING
Q8HZM6	ANXA1	Annexin A1	7.02	38.737	346	20	13	16	33	25	26	19	21.7143	62.7581	7	90.1	609.4	ANXA1	STRING
A0A5F5PYK4	H2AC20	Histone H2A	11.55	13.988	129	6	6	8	11	9	9	5	7.71429	59.8007	7	100	244.2	HIST2H2AC	STRING
A0A0B4J1C5	UBA52	60S ribosomal protein L40	10.51	14.728	128	5	6	6	9	8	9	5	6.85714	53.5714	7	100	257.7	UBA52	STRING
A0A5F5Q281	COL1A1	Collagen type I alpha 1 chain	5.85	145.08	1521	51	40	39	90	94	87	54	65	42.735	7	97.4	561.6	COL1A1	STRING
B7XH73	LDHA	L-lactate dehydrogenase	8.22	36.6	332	18	8	11	18	15	15	12	13.8571	41.7384	7	94.6	636.3	LDHA	STRING
F6YY66	NME2	Nucleoside diphosphate kinase	8.21	17.261	152	4	6	4	5	5	8	10	6	39.4737	7	92.8	298.1	NME2	STRING
F7A281	TPM2	Tropomyosin 2	4.32	32.976	284	12	6	7	15	14	12	12	11.1429	39.2354	7	94.4	1292	TPM2	UNIPROT
A0A5S7MJB1	CLU	Clusterin	6.15	52.282	450	12	9	14	25	25	21	11	16.7143	37.1429	7	76.6	659.1	CLU	STRING
F7AXI9	PRDX6	Peroxiredoxin-6	5.81	25.011	224	6	9	7	10	14	7	5	8.28571	36.9898	7	95.5	443.4	PRDX6	STRING
F6X6A6	PPIA	Peptidyl-prolyl cis-trans isomerase	8.22	17.885	164	4	6	2	10	9	8	3	6	36.5854	7	98.2	345.1	PPIA	STRING
A0A3Q2HBP5	ACTG2	Actin gamma 2, smooth muscle	5.16	41.877	376	13	9	10	20	16	16	12	13.7143	36.4742	7	100	772.3	ACTG2	STRING
F6TZS9	TPI1	Triosephosphate isomerase	6.67	30.643	286	7	10	7	13	10	13	10	10	34.965	7	93.7	536.2	TPI1	STRING
F6R4Y3	COL3A1	Collagen type III alpha 1 chain	6.85	135.542	1439	30	31	26	82	71	78	33	50.1429	34.8456	7	93.8	519.6	COL3A1	STRING
A0A3Q2IEM4	ENO1	2-phospho-D-glycerate hydro-lyase	9.65	59.942	557	16	18	15	17	19	17	24	18	32.316	7	94.2	825.1	ENO1	STRING
A0A3Q2LPE6	ANXA2	Annexin	7.14	44.464	392	17	6	8	15	17	15	10	12.5714	32.07	7	96.8	654.1	ANXA2	STRING
F7CS04	TPM1	Tropomyosin 1	4.35	37.404	326	8	8	5	15	14	13	6	9.85714	30.2366	7	98.5	1550	TPM1	UNIPROT
F7AZD1	LOC100072612	Purine nucleoside phosphorylase	7.92	32.046	289	9	4	6	11	9	14	8	8.71429	30.1532	7	88.4	524.2	PNP	STRING
Q28377	FN1	Fibronectin	5.31	272.168	2477	77	45	54	82	77	76	66	68.1429	27.5102	7	93.2	4149.7	FN1	STRING
A0A3Q2HKL5	CALM1	Uncharacterized protein	3.93	17.122	151	1	2	1	7	7	8	2	4	26.4901	7	99.1	131	CALM1	STRING
F6TQR2	CALR	Calreticulin	4.08	47.546	412	7	8	6	15	12	16	10	10.5714	25.6588	7	95.3	553.9	CALR	STRING
F6X2E1	PPIB	Peptidyl-prolyl cis-trans isomerase	10.07	23.736	216	5	6	3	4	9	6	3	5.14286	23.8095	7	94.4	419.9	PPIB	STRING
P00559	PGK1	Phosphoglycerate kinase 1	8.65	44.603	417	8	3	5	16	14	14	6	9.42857	22.6105	7	97.6	808.9	PGK1	STRING
A0A5F5PF02	TPM4	Tropomyosin alpha-4 chain	4.73	46.56	412	8	5	5	14	13	12	7	9.14286	22.1914	7	75.9	200.7	RAB8A	STRING
F7BKE1	SERPINF1	Serpin family F member 1	6.73	46.122	417	14	5	6	6	10	9	14	9.14286	21.9253	7	88.2	728.4	SERPINF1	STRING
F6WZ69	PCOLCE	Procollagen C-endopeptidase enhancer	7.72	48.597	459	14	9	8	9	10	10	10	10	21.7865	7	87	765.4	PCOLCE	STRING
F7APH4	SPARC	Osteonectin	4.79	32.251	282	5	5	1	11	8	10	3	6.14286	21.7832	7	90.4	578.2	SPARC	STRING
O97508	TXN	Thioredoxin	4.88	11.737	105	2	1	2	4	3	3	1	2.28571	21.7687	7	90.5	201.4	TXN	STRING
F6XA04	YWHAE	Tyrosine 3-monooxygenase/tryptophan 5-monooxygenase activation protein epsilon	4.98	35.421	312	3	7	6	8	7	5	8	6.28571	20.1465	7	100	466.1	YWHAE	STRING
A0A3Q2HRV7	PNF1	Profilin	9.68	12.042	109	2	4	2	2	2	1	2	2.14286	19.6592	7	86.7	174.5	PFN1	STRING
F7B821	P4HB	Protein disulfide-isomerase	4.54	57.237	510	9	5	6	15	15	10	10	10	19.6078	7	94.9	935.6	P4HB	STRING
F6YG82	HSPA5	78 kDa glucose-regulated protein	4.79	72.227	654	4	10	10	22	17	16	10	12.7143	19.4408	7	99.1	1192.6	HSPA5	STRING
B3IVM1	PKM	Pyruvate kinase	8.11	57.826	531	11	8	7	10	10	8	14	9.71429	18.2943	7	93.8	989.6	PKM	STRING
A0A3Q2ICN7	HSPA8	Uncharacterized protein	5.52	69.061	631	7	8	9	17	13	15	11	11.4286	18.1118	7	98.2	1171.4	HSPA8	STRING
F6PWV8	SERPINH1	Collagen-binding protein	9.12	46.422	418	9	1	3	8	11	8	11	7.28571	17.4299	7	97.6	787.7	SERPINH1	STRING
F7DQS6	PGAM1	Phosphoglycerate mutase	7.22	28.822	254	6	2	2	6	5	5	4	4.28571	16.8729	7	99.6	524.2	PGAM1	STRING
A0A3Q2GTU4	ALDOA	Fructose-bisphosphate aldolase	7.34	44.182	408	6	1	2	9	14	10	5	6.71429	16.4566	7	96.9	759.2	ALDOA	STRING
A0A5F5PUZ2	FSTL1	Follistatin like 1	5.12	31.036	271	4	1	2	6	6	7	5	4.42857	16.3416	7	86.4	533.1	FSTL1	STRING
F7DZV9	YWHAB	Tyrosine 3-monooxygenase/tryptophan 5-monooxygenase activation protein beta	4.47	28.11	246	2	3	2	6	8	4	3	4	16.2602	7	99.6	471.9	YWHAB	STRING
A0A3Q2HIE9	MYL6	Myosin light chain 6	4.19	17.089	152	2	2	4	3	2	3	1	2.42857	15.9774	7	96.7	298.5	MYL6	STRING
A0A3Q2H348	MMP2	72 kDa gelatinase	5.69	73.576	659	8	7	10	15	13	12	8	10.4286	15.8248	7	96.1	1293.1	MMP2	STRING
F6UJ33	PFN1	Profilin	11.54	17.448	166	2	5	2	4	3	1	1	2.57143	15.4905	7	97.6	175.6	PFN1	STRING
F7DXG8	CFL1	Cofilin, non-muscle isoform	8.29	18.502	166	3	3	1	1	5	1	4	2.57143	15.4905	7	100	327	CFL1	STRING
F7BH47	COL5A2	Collagen type V alpha 2 chain	6.56	145.121	1499	21	16	15	30	28	30	20	22.8571	15.2483	7	95.6	552	COL5A2	STRING
F7C5F1	RARRES2	Chemerin	9.39	18.718	163	2	3	3	3	3	2	1	2.42857	14.8992	7	77.3	259.6	RARRES2	STRING
F6Q6A8	RCN3	Reticulocalbin 3	4.52	37.634	328	3	6	2	8	5	6	3	4.71429	14.3728	7	95.4	654.8	RCN3	STRING
F6VSN9	PDIA3	Protein disulfide-isomerase	6.61	56.79	505	3	3	2	10	9	14	8	7	13.8614	7	97.2	971.1	PDIA3	STRING
A0A3Q2I5S8	ACTN4	Actinin alpha 4	5.02	107.321	933	13	12	12	13	11	15	14	12.8571	13.7804	7	96.2	1787.3	ACTN4	STRING
F6W039	ARHGDIA	Rho GDP dissociation inhibitor alpha	4.84	23.423	204	4	2	2	3	3	2	3	2.71429	13.3053	7	97.1	394	ARHGDIA	STRING
A0A5F5PL78	LMNA	Lamin A/C	8.64	70.611	633	5	3	3	16	10	13	6	8	12.6382	7	89.2	748.8	LMNA	STRING
F6PUX2	MSN	Moesin	6.16	67.755	577	6	6	4	9	9	13	4	7.28571	12.6269	7	97.6	847	MSN	STRING
A0A3Q2GSJ8	BGN	Biglycan	7.3	44.27	395	5	7	5	6	3	3	3	4.57143	11.5732	7	93.8	562.8	BGN	STRING
F6XFY1	RCN1	Reticulocalbin 1	4.61	32.977	279	4	3	2	3	4	4	2	3.14286	11.2647	7	97.6	497.7	RCN1	STRING
F6PVJ6	OGN	Mimecan	6.76	34.08	298	5	1	1	1	4	5	6	3.28571	11.0259	7	93.3	555.8	OGN	STRING
A0A3Q2I9D4	ANXA5	Annexin	4.7	36.271	323	1	5	6	9	1	1	1	3.42857	10.6148	7	95.6	591.3	ANXA5	STRING
F7BEE7	TIMP2	Metalloproteinase inhibitor 2	7.56	32.871	301	3	3	1	5	3	4	3	3.14286	10.4414	7	98.3	381.7	TIMP2	STRING
F7E0H3	TUBB	Tubulin beta chain	4.52	49.907	445	5	5	4	6	5	4	3	4.57143	10.2729	7	100	904.8	TUBB2A	STRING
F7CV04	LAMC1	Laminin subunit gamma 1	4.82	177.052	1612	16	16	11	21	17	16	18	16.4286	10.1914	7	90.5	2021.9	LAMC1	STRING
A0A5F5PRZ7	COL5A1	Fibrillar collagen NC1 domain-containing protein	4.63	182.132	1813	16	9	8	26	28	31	11	18.4286	10.1647	7	90.3	799.7	COL5A1	STRING
A0A3Q2IA12	DCN	Decorin	9.02	36.878	331	1	4	5	4	4	3	2	3.28571	9.92663	7	91.3	379	DCN	STRING
F7DDC0	SERPINE1	Serpin family E member 1	6.19	45.185	402	6	1	2	1	4	4	9	3.85714	9.59488	7	84.3	682.2	SERPINE1	STRING
F6ZDJ2	LAMA4	Laminin subunit alpha 4	6.46	202.34	1824	12	19	15	27	21	15	11	17.1429	9.3985	7	92.2	3355.8	LAMA4	STRING
F6ZP69	ALDOC	Fructose-bisphosphate aldolase	6.63	39.366	364	4	2	2	5	4	4	2	3.28571	9.02669	7	98.9	723.4	ALDOC	STRING
F6YV40	GAPDH	Glyceraldehyde-3-phosphate dehydrogenase	8.32	35.824	333	2	3	1	4	4	5	2	3	9.00901	7	95.2	639.8	GAPDH	STRING
F6XAZ6	LAMB1	Laminin subunit beta 1	4.58	202.395	1834	19	15	13	16	18	20	12	16.1429	8.80199	7	86.9	2751.9	LAMB1	STRING
A0A5F5PSF8	LOC100061761	Glutathione transferase	6.67	25.374	217	2	1	1	2	5	1	1	1.85714	8.55826	7	87.2	405.2	GSTM4	STRING
A0A3Q2HGM8	FBLN2	Fibulin 2	4.35	126.447	1183	10	5	14	12	10	8	10	9.85714	8.33233	7	76.9	1394	FBLN2	STRING
A0A5F5PIK6	CSF1	Colony stimulating factor 1	4.65	48.225	439	3	2	3	3	4	5	3	3.28571	7.48454	7	69.9	500.4	CSF1	STRING
A0A3Q2I6F9	KRT85	IF rod domain-containing protein	8.26	59.017	547	5	4	4	2	2	2	9	4	7.31261	7	91.7	701.8	KRT5	STRING
F6QYS3	ECM1	Extracellular matrix protein 1	6.71	60.611	543	3	1	2	8	6	5	2	3.85714	7.10339	7	73.2	827	ECM1	STRING
F7C4C2	EEF1A1	Elongation factor 1-alpha	9.5	50.223	462	6	2	3	2	2	2	4	3	6.49351	7	98.7	915.6	EEF1A1	STRING
F6WTM6	MMP1	Interstitial collagenase	5.63	54.014	469	2	3	3	4	3	2	3	2.85714	6.09199	7	86.9	864.4	MMP1	STRING
F6VSC4	MYH9	Myosin heavy chain 9	5.4	224.642	1940	17	14	9	9	6	5	16	10.8571	5.59647	7	98.9	1760.7	MYH9	STRING
F6W8C8	SERPINB6	Serpin family B member 6	6.52	55.242	486	1	2	2	4	3	4	1	2.42857	4.99706	7	78.7	580.9	SERPINB6	STRING
F6RYJ8	PREB	Prolactin regulatory element binding	6.08	83.902	773	2	7	5	3	2	2	4	3.57143	4.62022	7	87.2	675.6	PREB	STRING
A0A3Q2HHA9	SET	Uncharacterized protein	4.94	49.573	435	2	1	3	1	2	3	2	2	4.5977	7	95.4	401.7	SET	STRING
F6WE78	DKK3	Dickkopf WNT signaling pathway inhibitor 3	5.02	49.52	467	2	1	2	1	3	3	3	2.14286	4.58856	7	86.5	572.8	DKK3	STRING
F7BH02	FLNA	Filamin A	6	280.752	2647	18	14	17	3	4	8	20	12	4.53343	7	98	5226.8	FLNA	STRING
A0A3Q2H384	NAP1L1	Nucleosome assembly protein 1 like 1	4.08	48.011	412	3	2	1	2	2	1	2	1.85714	4.50763	7	99.1	604	NAP1L1	STRING
F7ABC9	FBLN1	Fibulin-1	4.86	77.767	706	3	5	1	3	4	2	3	3	4.24929	7	90.7	675.2	FBLN1	STRING
F7BQD6	C1S	Complement C1s	4.61	76.856	689	2	2	1	3	4	4	4	2.85714	4.1468	7	79.4	1199.5	C1S	STRING
A0A5F5PZ70	SIDT2	Transgelin	7.87	115.625	1021	2	4	5	5	5	6	1	4	3.91773	7	96.2	1567.7	SIDT2	STRING
F6Y5R3	THBS2	Thrombospondin 2	4.36	130.025	1172	5	3	4	3	4	2	8	4.14286	3.53486	7	91.9	1827.8	THBS2	STRING
A0A3Q2KM06	COL6A1	Collagen type VI alpha 1 chain	5.02	108.972	1027	4	2	2	4	2	4	4	3.14286	3.06023	7	91.4	1062.8	COL6A1	STRING
F6VB94	TGFBI	Transforming growth factor-beta-induced protein ig-h3	6.94	74.314	683	4	1	2	2	2	2	1	2	2.92826	7	92.8	1252.7	TGFBI	STRING
F7D9N9	CALD1	Caldesmon 1	7.6	64.254	557	1	1	2	2	1	2	2	1.57143	2.82124	7	94	422.9	CALD1	STRING
A0A5F5PVK6	VCAN	Uncharacterized protein	4.16	371.172	3400	11	4	6	13	8	10	9	8.71429	2.56303	7	75.1	4685.6	VCAN	STRING
A0A5F5PHR4	VCL	Metavinculin	5.33	123.86	1134	4	3	1	1	2	2	6	2.71429	2.39355	7	99.2	1998	VCL	STRING
A0A3Q2H7X0	CAST	Calpain inhibitor	4.92	82.068	761	1	2	1	3	3	1	1	1.71429	2.25268	7	79.7	781.6	CAST	STRING
A0A3Q2HUC9	DPP9	Dipeptidyl peptidase 9	6.85	111.225	976	2	2	2	2	2	2	1	1.85714	1.90281	7	94.8	1721.8	DPP9	STRING
A0A3Q2HJF2	AHNAK	PDZ domain-containing protein	6.03	635.963	5956	9	4	2	2	1	1	6	3.57143	0.599635	7	87.2	1182.5	AHNAK	STRING
A0A3Q2HP43	TPM3	Tropomyosin 3	4.42	33.223	285	0	7	3	12	10	9	6	6.71429	23.5589	6	100	1390	TPM3	UNIPROT
O77691	S100A6	Protein S100-A6	4.26	10.28	92	3	2	2	2	2	0	4	2.14286	23.2919	6	83.1	149.8	S100A6	STRING
A0A3Q2GYK6	YWHAZ	Tyrosine 3-monooxygenase/tryptophan 5-monooxygenase activation protein zeta	4.56	28.3	247	1	5	0	9	8	7	4	4.85714	19.6645	6	96.4	449.9	YWHAZ	STRING
A0A3Q2ID58	H2BC20	Histone H2B	11	13.92	126	2	1	4	3	0	2	2	2	15.873	6	100	193.7	HIST2H2BE	STRING
A0A3Q2LMJ9	LGALS1	Galectin	5.15	14.239	129	1	1	0	3	4	2	3	2	15.5039	6	87.5	252.3	LGALS1	STRING
F7DZI2	ACTN1	Actinin alpha 1	4.88	101.136	874	0	10	11	16	12	16	12	11	12.5858	6	95.2	1688.7	ACTN1	STRING
F7DEN7	CNPY2	Saposin B-type domain-containing protein	4.55	20.68	182	0	4	2	4	1	2	2	2.14286	11.7739	6	98.9	369.8	CNPY2	STRING
F6QXW2	PEBP1	Phosphatidylethanolamine binding protein 1	8.19	20.898	187	0	3	1	2	3	3	2	2	10.6952	6	93.6	381.7	PEBP1	STRING
F6ZN26	HDGF	Heparin binding growth factor	4.47	28.075	254	2	1	0	3	4	3	3	2.28571	8.99888	6	92.2	310.8	HDGF	STRING
A0A5F5PZW1	MYL12A	Uncharacterized protein	4.36	20.498	178	0	1	3	2	2	2	1	1.57143	8.82825	6	98.8	287.7	MYL12B	STRING
A0A3Q2KN19	NUCB1	Nucleobindin-1	4.91	53.264	457	6	6	5	0	1	3	5	3.71429	8.12754	6	88.8	583.6	NUCB1	STRING
O02722	TIMP1	Metalloproteinase inhibitor 1	7.78	23.046	207	1	1	1	2	2	3	0	1.42857	6.90131	6	82.6	364.4	TIMP1	STRING
C6L1J5	LDHB	L-lactate dehydrogenase	6.17	36.523	333	1	0	1	3	5	4	1	2.14286	6.43501	6	99.4	649	LDHB	STRING
F6ZSB4	LOC100059285	Tubulin alpha chain	4.66	50.253	452	0	3	1	3	4	3	3	2.42857	5.37295	6	98	912.9	TUBA1B	STRING
P49066	AFP	Alpha-fetoprotein	5.19	68.35	609	2	4	0	4	4	4	2	2.85714	4.69153	6	80	998	AFP	STRING
A0A3Q2L6H0	LOC100061234	Uncharacterized protein	8.19	39.097	354	0	1	1	2	2	4	1	1.57143	4.43906	6	80.7	459.9	CTSL	STRING
F6ZUJ2	HSP90B1	Endoplasmin-like protein	4.49	92.417	804	2	0	1	5	4	9	2	3.28571	4.08671	6	99.2	1386.7	HSP90B1	STRING
F6UUT2	TRIM65	Tripartite motif containing 65	6.97	57.497	517	2	1	0	2	2	4	2	1.85714	3.59215	6	76.8	765.8	TRIM65	STRING
A0A3Q2HWP9	VCP	15S Mg(2+)-ATPase p97 subunit	4.92	91.296	822	5	3	0	3	3	2	4	2.85714	3.47584	6	99.4	1572	VCP	STRING
F7BCM8	OLFML3	Olfactomedin like 3	6.28	46.067	406	2	1	1	2	2	1	0	1.28571	3.16678	6	93.6	780	OLFML3	STRING
F7CBN0	NASP	Nuclear autoantigenic sperm protein	4.38	84.505	766	4	1	2	0	1	1	7	2.28571	2.98396	6	94	599	AKR1A1	STRING
F6UUS3	EEF2	Eukaryotic translation elongation factor 2	6.68	89.8	819	4	1	0	1	2	2	7	2.42857	2.96529	6	99.4	1376.3	EEF2	STRING
A0A3Q2I397	HNRNPA2B1	Heterogeneous nuclear ribonucleoprotein A2/B1	11.42	64.727	610	1	0	1	2	3	4	1	1.71429	2.8103	6	100	400.6	HNRNPA2B1	STRING
F6V2X7	PLOD1	Procollagen-lysine 5-dioxygenase	6.92	83.588	727	3	2	2	0	4	1	1	1.85714	2.55453	6	93.9	1439.5	PLOD1	STRING
A0A3Q2HZS8	GOLGB1	Golgin B1	4.7	371.769	3226	2	2	0	1	1	1	2	1.28571	0.398548	6	72.3	2562.3	GOLGB1	STRING
F7C883	YBX1	Y-box binding protein 1	10.31	35.924	324	4	4	0	4	3	0	4	2.71429	8.37743	5	100	304.7	YBX1	STRING
A0A3Q2LCR2	GPI	Glucose-6-phosphate isomerase	8.67	53.17	474	12	2	0	2	0	1	10	3.85714	8.13743	5	87.3	832.8	GPI	STRING
A0A5F5PF14	BASP1	Uncharacterized protein	4.88	34.395	343	0	0	2	5	5	4	1	2.42857	7.08038	5	76.1	770	BASP1	UNIPROT
F6VSN2	GSTP1	GST class-pi	6.92	23.443	210	2	3	1	2	0	0	1	1.28571	6.12245	5	89	395.2	GSTP1	STRING
A0A5F5Q2I3	TPT1	TCTP domain-containing protein	5.01	22.688	198	2	1	0	1	2	2	0	1.14286	5.77201	5	99	397.5	TPT1	STRING
A0A3Q2HNH0	MFAP4	Microfibril associated protein 4	5.08	30.017	271	2	2	0	1	2	3	0	1.42857	5.27148	5	95.6	508.8	MFAP4	STRING
F7A737	C1QTNF3	C1q domain-containing protein	6.79	28.3	259	1	0	1	0	1	2	3	1.14286	4.41258	5	75.2	313.9	C1QTNF3	STRING
A0A5F5PR26	MDH1	Malate dehydrogenase	6.38	38.49	352	5	0	0	2	1	1	1	1.42857	4.05844	5	93.8	656.4	MDH1	STRING
A0A5F5PKV5	SELENBP1	Selenium binding protein 1	6.24	52.609	472	2	3	4	0	2	0	2	1.85714	3.93462	5	90	925.2	SELENBP1	STRING
F7B7A1	IGFBP4	Insulin-like growth factor-binding protein 4	7.17	28.091	258	1	0	1	1	2	2	0	1	3.87597	5	97.3	543.9	IGFBP4	STRING
F6QXN5	TAGLN2	Transgelin	9.28	32.951	295	2	1	2	0	2	0	1	1.14286	3.87409	5	94.2	404.8	TAGLN2	STRING
A0A3Q2KPT6	HNRPA1	Uncharacterized protein	10.08	34.087	300	0	0	1	2	2	2	1	1.14286	3.80952	5	100	384.8	HNRNPA1	STRING
F7DEB1	IGFBP6	Insulin like growth factor binding protein 6	8.24	25.095	237	1	1	0	1	1	0	2	0.857143	3.61664	5	77.5	368.2	IGFBP6	STRING
F7B7X0	KRT1	Cytokeratin-1	7.94	64.787	626	0	1	0	4	4	4	1	2	3.19489	5	84.6	438	KRT1	STRING
F6WGX6	KRT77	Keratin 77	8.77	63.03	587	1	0	0	4	4	3	1	1.85714	3.16379	5	84.7	565.1	KRT77	STRING
A0A5F5PZS2	KCTD12	Potassium channel tetramerization domain containing 12	5.12	35.743	326	1	2	0	1	2	1	0	1	3.06748	5	98.5	575.5	KCTD12	STRING
F7DL64	HNRNPAB	Uncharacterized protein	6.95	35.929	333	1	2	2	1	1	0	0	1	3.003	5	94.3	414.5	HNRNPAB	STRING
F6X9D3	NPM1	Nucleophosmin	5.46	53.402	484	0	0	2	3	2	2	1	1.42857	2.95159	5	97.6	317.4	NPM1	STRING
A0A3Q2GZ58	HSP90AA1	Heat shock protein HSP 90-alpha	5.03	95.029	835	0	0	1	4	4	4	1	2	2.39521	5	99.6	1265.4	HSP90AA1	STRING
A0A5F5PU89	NID1	Nidogen 1	5.27	121.496	1111	8	0	0	2	2	2	4	2.57143	2.31452	5	79.8	1764.2	NID1	STRING
F6R942	A2M	Alpha-2-macroglobulin	6.86	160.013	1440	1	2	0	4	3	2	0	1.71429	1.19048	5	80.6	2137.8	A2M	STRING
F7C4H8	GANAB	Glucosidase II alpha subunit	5.98	109.092	966	2	1	2	0	0	1	1	1	1.0352	5	93.3	1868.6	GANAB	STRING
A0A3Q2L362	MAP4	Microtubule-associated protein	4.74	111.544	1070	0	1	1	0	2	1	2	1	0.934579	5	67.4	605.1	MAP4	STRING
A0A5F5PYF8	COL12A1	Collagen type XII alpha 1 chain	5.85	205.459	1901	2	1	2	3	0	0	2	1.42857	0.751484	5	93.6	2921.7	COL12A1	STRING
A0A3Q2HGH7	FBN1	Fibrillin 1	4.68	299.638	2767	4	0	3	2	1	1	0	1.57143	0.567918	5	87.5	2188.7	FBN1	STRING
F6PJV0	MXRA5	Matrix remodeling associated 5	8.72	316.292	2851	1	2	1	0	1	0	5	1.42857	0.501077	5	77.4	4056.9	MXRA5	STRING
A0A3Q2H6X5	NBEAL1	Neurobeachin like 1	6.4	309.105	2716	0	0	1	2	2	2	1	1.14286	0.420787	5	93.4	5090.4	NBEAL1	STRING
A0A3Q2GV68	SVEP1	Sushi, von Willebrand factor type A, EGF and pentraxin domain containing 1	4.94	379.014	3498	3	2	1	1	0	0	3	1.42857	0.408397	5	86.6	5803.8	SVEP1	STRING
A0A3Q2H5H2	HSPG2	Heparan sulfate proteoglycan 2	6.57	449.362	4209	3	3	1	1	0	0	1	1.28571	0.305468	5	86.2	7058.4	HSPG2	STRING
A0A5F5Q0L1	PLEC	Plectin	5.56	519.613	4574	2	1	1	1	0	0	2	1	0.218627	5	93	3772.2	PLEC	STRING
F6X1H9	H2AZ2	Histone H2A	11.29	13.509	128	1	0	0	3	4	3	0	1.57143	12.2768	4	100	244.2	H2AFV	STRING
F6YSK7	MARCKS	Uncharacterized protein	4.61	31.851	331	3	0	0	3	2	5	0	1.85714	5.6107	4	81.8	1301	MARCKS	UNIPROT
H9H002	RANBP1	RAN binding protein 1	4.95	23.314	201	0	0	2	1	1	1	0	0.714286	3.55366	4	96	373.2	RANBP1	STRING
A0A3Q2GVV2	VCAM1	Vascular cell adhesion molecule 1	5.19	86.912	786	3	0	3	3	0	0	5	2	2.54453	4	80.8	1109	VCAM1	STRING
F6TYW4	MDH2	Malate dehydrogenase	8.73	35.611	338	3	0	1	1	0	0	1	0.857143	2.53593	4	93.2	628.2	MDH2	STRING
A0A5F5PFG7	PDIA6	Protein disulfide isomerase family A member 6	4.71	48.909	448	2	2	1	0	0	0	2	1	2.23214	4	95	845.9	PDIA6	STRING
H9GZT9	MIDN	Ubiquitin-like domain-containing protein	10.1	48.315	459	0	0	1	2	1	2	0	0.857143	1.86741	4	86.6	686.4	MIDN	STRING
F6XTN1	EIF4A1	RNA helicase	5.24	46.435	408	2	1	0	1	0	0	1	0.714286	1.7507	4	100	786.2	EIF4A1	STRING
F6Y426	NUCB2	Nucleobindin 2	4.92	50.223	420	1	1	0	1	0	0	2	0.714286	1.70068	4	94.3	535	NUCB2	STRING
F7CZH3	TXNDC5	Thioredoxin domain containing 5	6.06	47.695	432	0	0	1	2	0	1	1	0.714286	1.65344	4	88.9	748.8	TXNDC5	STRING
A0A3Q2KZA5	NCL	Nucleolin	4.21	77.326	715	3	2	1	0	0	0	2	1.14286	1.5984	4	96.7	689.5	NCL	STRING
F6SS14	KRT10B	IF rod domain-containing protein	4.85	57.487	557	1	1	0	0	1	0	2	0.714286	1.28238	4	91.8	544.3	KRT10	STRING
F6PWL9	GDI1	Rab GDP dissociation inhibitor	4.8	50.59	447	1	0	0	1	1	1	0	0.571429	1.27836	4	97.8	892.9	GDI1	STRING
F6VAG4	MCM3	DNA helicase	5.8	95.841	853	2	1	1	0	0	0	2	0.857143	1.00486	4	95.2	1350.1	MCM3	STRING
A0A3Q2HUV4	FARP2	FERM, ARH/RhoGEF and pleckstrin domain protein 2	8.33	118.936	1047	0	2	3	0	0	1	1	1	0.95511	4	85.3	1763.8	FARP2	STRING
F6WTL6	PRKCSH	Glucosidase 2 subunit beta	4.18	71.636	640	1	0	1	1	1	0	0	0.571429	0.892857	4	80	570.5	PRKCSH	STRING
F6VEV4	AXL	Receptor protein-tyrosine kinase	5.31	97.492	887	0	1	0	1	1	1	0	0.571429	0.644226	4	91	1618.6	AXL	STRING
A0A3Q2HVY7	ABI3BP	Uncharacterized protein	10.4	184.85	1696	2	0	0	0	1	1	1	0.714286	0.421159	4	49.3	1178.3	ABI3BP	STRING
F6ZNX3	COL14A1	Collagen type XIV alpha 1 chain	4.83	192.868	1796	1	0	0	1	1	1	0	0.571429	0.318167	4	91.8	2699.8	COL14A1	STRING
P62327	TMSB4	Thymosin beta-4	4.72	5.053	44	0	0	0	2	2	2	0	0.857143	19.4805	3	100	81.3	TMSB4X	STRING
F6Y7V5	H3C4	Histone H3	11.71	15.404	136	3	0	0	0	2	0	6	1.57143	11.5546	3	100	256.5	HIST1H3B	STRING
F6UF75	S100A4	Protein S100	5.92	11.761	101	0	0	0	2	2	2	0	0.857143	8.48656	3	98	204.5	S100A4	STRING
A0A5F5PXG7	PTMS	Uncharacterized protein	3.83	11.516	102	0	0	0	2	2	2	0	0.857143	8.40336	3	99	501	PTMS	UNIPROT
A0A5F5PJ03	PTMA	Uncharacterized protein	3.65	14.578	133	0	0	0	2	2	2	0	0.857143	6.44468	3	100	68.9	PTMA	STRING
F6ZFH9	YWHAG	Tyrosine 3-monooxygenase/tryptophan 5-monooxygenase activation protein gamma	4.52	28.303	247	0	0	2	4	0	0	4	1.42857	5.78369	3	100	477.6	YWHAG	STRING
A0A3Q2LN10	PTX3	Pentaxin	6.62	22.574	207	4	0	0	0	0	1	2	1	4.83092	3	91.7	403.3	PTX3	STRING
A0A5F5PF54	NACA	NAC-A/B domain-containing protein	4.56	15.016	136	2	1	0	0	0	0	1	0.571429	4.20168	3	100	218.4	NACA	STRING
F6YKL4	MTPN	Myotrophin	5.18	12.895	118	0	0	0	1	1	1	0	0.428571	3.63196	3	100	112.1	MTPN	STRING
A0A5F5PWW3	MLLT6	Proteasome chain 13	9.12	36.835	343	3	0	2	0	0	0	1	0.857143	2.49896	3	92.8	290.8	PSMB3	STRING
F6TCI4	PSMA2	Proteasome subunit alpha type	7.55	25.903	234	2	0	0	0	1	1	0	0.571429	2.442	3	99.1	461.1	PSMA2	STRING
A0A3Q2I723	PSAT1	Phosphoserine aminotransferase	8.66	41.02	375	2	0	1	0	0	0	3	0.857143	2.28571	3	94	652.5	PSAT1	STRING
A0A3Q2H0M1	LAMP2	Lysosomal associated membrane protein 2	6.26	41.481	380	0	0	0	2	2	2	0	0.857143	2.25564	3	79.8	573.2	LAMP2	STRING
A0A3Q2L180	SLC39A8	Solute carrier family 39 member 8	5.75	47.585	442	0	0	0	2	2	2	0	0.857143	1.93924	3	88.7	756.9	SLC39A8	STRING
F6SRP7	CAP1	Adenylyl cyclase-associated protein	7.6	51.374	474	4	0	0	0	1	0	1	0.857143	1.80832	3	93.7	803.5	CAP1	STRING
A0A3Q2IBF3	RAD23B	UV excision repair protein RAD23	4.54	43.108	408	0	0	0	2	1	2	0	0.714286	1.7507	3	98	390.6	RAD23B	STRING
F6WX78	PSMB5	Proteasome subunit beta	7.49	28.624	263	0	1	1	0	0	0	1	0.428571	1.62955	3	97	516.9	PSMB5	STRING
A0A3Q2HWA0	LASP1	LIM and SH3 domain protein 1	7.99	34.641	307	0	0	0	1	1	1	0	0.428571	1.396	3	61.2	348.2	LASP1	STRING
F6UPG7	WDR37	WD repeat domain 37	6.71	50.477	456	0	0	1	2	0	0	1	0.571429	1.25313	3	94.5	781.2	WDR37	STRING
F6Z587	HSPD1	60 kDa chaperonin	5.75	60.959	573	2	0	0	1	0	0	2	0.714286	1.24657	3	97.8	1018.5	HSPD1	STRING
A0A3Q2HHZ0	EZR	Ezrin	6.48	72.139	610	2	2	0	0	0	0	1	0.714286	1.17096	3	91.4	779.6	EZR	STRING
F6Q892	SERPINB9	Serpin family B member 9	5.09	42.405	375	1	0	1	0	0	0	1	0.428571	1.14286	3	80.3	610.5	SERPINB9	STRING
A0A3Q2I2V3	CTSD	Cathepsin D	9.26	57.518	536	0	0	0	2	1	1	0	0.571429	1.0661	3	82.9	663.7	CTSD	STRING
A0A5F5PPR0	HYOU1	Hypoxia up-regulated 1	5.49	105.135	938	4	0	0	1	0	0	2	1	1.0661	3	86.5	1603.2	HYOU1	STRING
A0A5F5PZU4	MMP9	92 kDa gelatinase	5.23	77.935	704	2	2	1	0	0	0	0	0.714286	1.01461	3	81.6	1081.6	MMP9	STRING
A0A3Q2H363	DPYSL2	Dihydropyrimidinase-related protein 2	6.29	73.531	677	1	0	1	0	0	0	2	0.571429	0.84406	3	98.9	1119.8	DPYSL2	STRING
A0A5F5PNG8	HOOK3	Hook microtubule tethering protein 3	4.84	83.876	724	0	0	0	1	1	2	0	0.571429	0.789266	3	99	968.8	HOOK3	STRING
F6WNQ7	VASN	Vasorin	7.89	80.065	752	2	0	1	0	0	0	1	0.571429	0.759878	3	87.8	876.7	VASN	STRING
A0A5F5PKC8	COL11A1	Collagen type XI alpha 1 chain	5.43	167.879	1690	4	0	0	0	1	0	3	1.14286	0.676247	3	91.7	765.8	COL11A1	STRING
F6YR34	THBS1	Thrombospondin 1	4.52	129.566	1170	1	0	2	2	0	0	0	0.714286	0.610501	3	98.3	1985.7	THBS1	STRING
A0A3Q2HNK9	RRBP1	Ribosome binding protein 1	9.72	164.04	1519	3	0	0	0	0	1	2	0.857143	0.564281	3	85.9	613.2	RRBP1	STRING
A0A5F5PKF4	ASAP2	ArfGAP with SH3 domain, ankyrin repeat and PH domain 2	7.12	112.777	1014	0	0	0	2	1	1	0	0.571429	0.563539	3	84.3	1540.8	ASAP2	STRING
F6SPN4	RNF43	RING-type E3 ubiquitin transferase	8.02	85.823	783	1	1	0	0	1	0	0	0.428571	0.547345	3	86.6	1304.7	RNF43	STRING
F7BXA6	NPEPPS	Aminopeptidase	5.61	103.525	921	1	0	0	0	1	0	1	0.428571	0.465333	3	98.6	1778.8	NPEPPS	STRING
A0A3Q2KNS3	ZDBF2	Uncharacterized protein	5.06	266.226	2381	0	0	0	2	3	2	0	1	0.419992	3	55.6	807	ZDBF2	STRING
A0A3Q2LHJ1	PXDN	Peroxidase	7.16	175.884	1596	2	0	0	1	0	0	1	0.571429	0.358038	3	90	2492.6	PXDN	STRING
A0A5F5PLH6	ESPL1	Separase	7.07	228.127	2084	1	0	1	0	0	0	1	0.428571	0.205648	3	84.3	3481.8	ESPL1	STRING
F6XL90	DNAH8	Dynein axonemal heavy chain 8	6.33	515.094	4493	0	0	0	2	2	2	0	0.857143	0.190773	3	95.1	8410	DNAH8	STRING
F6QAT0	COL6A3	Collagen type VI alpha 3 chain	8.16	310.324	2867	1	1	0	0	0	0	1	0.428571	0.149484	3	84.2	3764.2	COL6A3	STRING
A0A5F5Q216	DES	Desmin	5.2	54.342	478	0	0	0	8	9	0	0	2.42857	5.08069	2	93.9	723.4	DES	STRING
F6YXV8	H3-3B	Histone H3	11.83	15.328	136	0	0	0	2	0	2	0	0.571429	4.20168	2	100	255.4	H3F3A	STRING
F6WVD1	RPS28	40S ribosomal protein S28	11.33	7.841	69	1	0	0	0	0	0	1	0.285714	4.14079	2	100	135.2	RPS28	STRING
F7BND9	S100A11	Protein S100	8.23	11.7	105	0	0	0	0	0	1	1	0.285714	2.72109	2	84.3	175.6	S100A11	STRING
F6RGA7	CLDN19	Claudin	8.27	23.34	224	0	2	0	0	0	0	2	0.571429	2.55102	2	95.1	429.5	CLDN19	STRING
A0A5F5PFH6	MCFD2	Multiple coagulation factor deficiency 2, ER cargo receptor complex subunit	4.55	14.411	127	1	0	0	0	0	0	1	0.285714	2.24972	2	97.9	195.7	MCFD2	STRING
F6TZH6	LOC100067281	Uncharacterized protein	8.24	14.51	133	0	0	0	1	1	0	0	0.285714	2.14823	2	75	53.9	KRTAP2-1	STRING
F7E3Y7	HSPB1	Heat shock 27 kDa protein	6.53	23.118	209	0	0	0	0	2	1	0	0.428571	2.05058	2	84.2	355.1	HSPB1	STRING
F6S9X8	MEAK7	MTOR associated protein, eak-7 homolog	9	23.568	219	2	0	0	0	0	0	1	0.428571	1.95695	2	98.6	282	COTL1	STRING
F7B9Y6	CHIC2	Cysteine rich hydrophobic domain 2	6.71	19.254	165	0	0	0	0	1	1	0	0.285714	1.7316	2	100	335.9	CHIC2	STRING
F7BN37	YBX3	Y-box binding protein 3	10.15	38.494	360	0	0	2	0	0	2	0	0.571429	1.5873	2	83.9	295.8	YBX3	STRING
A0A5F5Q1V6	CDH13	Cadherin 13	9.27	20.933	188	0	1	1	0	0	0	0	0.285714	1.51976	2	94.6	285	CDH13	STRING
A0A3Q2HW84	NUDC	Nuclear distribution protein C homolog	5.04	38.286	332	1	0	2	0	0	0	0	0.428571	1.29088	2	89.2	469.5	NUDC	STRING
F7D917	PGD	6-phosphogluconate dehydrogenase, decarboxylating	7.11	53.214	483	2	0	0	0	0	0	2	0.571429	1.18308	2	95.9	948	PGD	STRING
A0A3Q2I9F2	FAM3C	Protein FAM3C	7.85	26.627	244	1	0	0	0	0	0	1	0.285714	1.17096	2	96.9	451.1	FAM3C	STRING
A0A3Q2HD15	CTSB	Cathepsin B	5.53	42.025	384	0	0	0	0	2	1	0	0.428571	1.11607	2	86.7	591.7	CTSB	STRING
A0A3Q2IDD2	CFB	C3/C5 convertase	7.11	85.985	768	2	0	0	0	0	0	4	0.857143	1.11607	2	84.4	1369	CFB	STRING
F6UQU2	HNRNPDL	Heterogeneous nuclear ribonucleoprotein D like	10.27	45.44	406	2	0	0	1	0	0	0	0.428571	1.05559	2	91.8	411.8	HNRNPD	STRING
F6Q2W8	TJAP1	Tight junction associated protein 1	5.93	61.815	559	2	2	0	0	0	0	0	0.571429	1.02223	2	86	862.4	TJAP1	STRING
F6X8Q2	PGM1	Phosphoglucomutase 1	7.01	61.546	562	2	0	0	0	0	0	2	0.571429	1.01678	2	90.7	1024.6	PGM1	STRING
A0A5F5PIS5	PDXK	Pyridoxal kinase	6.35	31.62	284	0	1	1	0	0	0	0	0.285714	1.00604	2	81.1	508.8	PDXK	STRING
A0A3Q2HTJ0	LYNX1	UPAR/Ly6 domain-containing protein	8.07	31.685	292	1	0	0	1	0	0	0	0.285714	0.978474	2	94.1	77.8	LYNX1	STRING
F6UCU8	LMNB1	Lamin B1	4.79	66.317	586	2	0	0	0	0	0	2	0.571429	0.975134	2	87.7	734.6	LMNB1	STRING
A0A3Q2LEZ9	MASP1	Mannan binding lectin serine peptidase 1	4.71	82.885	736	2	0	0	0	0	0	3	0.714286	0.970497	2	92.2	1424.5	MASP1	STRING
F6Z4J4	GDI2	Rab GDP dissociation inhibitor	6.39	50.42	445	1	0	0	0	0	0	2	0.428571	0.963082	2	98.2	881.3	GDI2	STRING
F6VIG9	AHCY	AdoHcyase_NAD domain-containing protein	6.24	49.85	450	0	0	0	0	1	2	0	0.428571	0.952381	2	95.1	766.1	AHCY	STRING
A0A5F5PN24	ST13	TPR_REGION domain-containing protein	5.11	38.562	339	0	0	0	1	0	0	1	0.285714	0.842815	2	82.7	423.3	ST13	STRING
A0A3Q2GSC5	LOC102148014	Uncharacterized protein	7.06	39.396	348	0	1	0	0	0	0	1	0.285714	0.821018	2	52.2	374.8	CSF2RA	STRING
A0A3Q2HHG9	PSMB1	Proteasome endopeptidase complex	8.85	40.914	370	1	0	0	0	1	0	0	0.285714	0.772201	2	79.3	365.2	PSMB1	STRING
F7CZW9	SERPING1	Serpin family G member 1	8.33	62.275	568	1	0	0	0	0	0	2	0.428571	0.754527	2	69.6	590.1	SERPING1	STRING
F7BPV6	SSB	Small RNA binding exonuclease protection factor La	8.69	45.143	392	0	1	0	0	0	0	1	0.285714	0.728863	2	83	620.2	SSB	STRING
F7CSQ5	SERBP1	SERPINE1 mRNA binding protein 1	9.01	44.699	407	1	0	0	1	0	0	0	0.285714	0.702001	2	98	552	SERBP1	STRING
A0A3Q2H8V8	POLR3C	DNA-directed RNA polymerase III subunit RPC3	7.88	46.212	411	0	1	0	0	1	0	0	0.285714	0.695169	2	96.3	772.3	POLR3C	STRING
A0A3Q2I1M9	PABPC1	Uncharacterized protein	10.17	72.368	648	2	0	0	0	0	0	1	0.428571	0.661376	2	95.7	1171.8	PABPC1	STRING
A2Q127	EEF1G	Elongation factor 1-gamma	6.72	50.049	437	0	1	0	0	0	0	1	0.285714	0.653808	2	99.3	829.7	EEF1G	STRING
F6R1D6	EIF3E	Eukaryotic translation initiation factor 3 subunit E	5.89	52.221	445	1	0	0	0	0	0	1	0.285714	0.642055	2	100	890.2	EIF3E	STRING
F7DK01	SP140	Uncharacterized protein	5.81	82.913	724	2	0	1	0	0	0	0	0.428571	0.591949	2	49.6	706.1	SP140	STRING
F7BM31	SERPIND1	Serpin family D member 1	6.96	56.693	496	1	0	0	0	0	0	1	0.285714	0.576037	2	86.6	841.3	SERPIND1	STRING
F7CR03	PLTP	Phospholipid transfer protein	7.1	54.676	496	1	0	1	0	0	0	0	0.285714	0.576037	2	88.9	845.1	PLTP	STRING
A0A3Q2I6F4	SYNCRIP	Synaptotagmin binding cytoplasmic RNA interacting protein	8.37	66.619	595	1	1	0	0	0	0	0	0.285714	0.480192	2	93.8	808.1	SYNCRIP	STRING
F7B536	POU2F2	POU domain protein	7.71	62.494	604	0	1	0	1	0	0	0	0.285714	0.473037	2	99.3	718.4	POU2F2	STRING
F6Z8W0	WDR1	WD repeat domain 1	6.69	66.239	606	0	0	0	1	0	0	1	0.285714	0.471476	2	96.5	1124.4	WDR1	STRING
A0A3Q2I2N4	FSCN1	Fascin actin-bundling protein 1	8	68.034	619	1	0	0	0	0	0	1	0.285714	0.461574	2	69.5	846.3	FSCN1	STRING
A0A5F5Q2V7	IL12RB2	Interleukin 12 receptor subunit beta 2	7.66	70.337	636	0	1	0	0	0	0	1	0.285714	0.449236	2	76.6	971.1	IL12RB2	STRING
F6YZF5	DCLRE1C	DNA cross-link repair 1C	5.77	78.469	693	0	0	0	1	0	1	0	0.285714	0.412286	2	86.6	1175.2	DCLRE1C	STRING
F6U079	DISC1	DISC1 scaffold protein	5.7	85.548	789	1	0	0	0	0	0	1	0.285714	0.362122	2	69.1	818.5	DISC1	STRING
A0A5F5PLK7	MAP3K6	Mitogen-activated protein kinase kinase kinase	6.21	142.688	1290	1	2	0	0	0	0	0	0.428571	0.332226	2	89.4	2237.6	MAP3K6	STRING
A0A3Q2H7G5	LOC100051903	Uncharacterized protein	8.72	92.48	871	1	0	0	0	0	0	1	0.285714	0.32803	2	80.8	849	SLC7A4	STRING
F6S2J9	COL21A1	Collagen type XXI alpha 1 chain	7.97	100.516	967	0	0	0	1	1	0	0	0.285714	0.295465	2	91.7	840.1	COL21A1	STRING
A0A3Q2IC79	EEA1	Early endosome antigen 1	5.45	166.317	1452	2	0	1	0	0	0	0	0.428571	0.295159	2	84.6	587.4	EEA1	STRING
A0A3Q2HTV4	CLSTN1	Calsyntenin 1	4.54	114.517	1025	0	0	0	1	1	0	0	0.285714	0.278746	2	92.4	1729.9	CLSTN1	STRING
A0A3Q2L4S0	TCERG1	Transcription elongation regulator 1	9.5	124.872	1105	0	0	0	1	0	1	0	0.285714	0.258565	2	96.3	1166.4	TCERG1	STRING
F7BV85	CLTC	Clathrin heavy chain	5.42	192.044	1679	2	1	0	0	0	0	0	0.428571	0.255254	2	99.9	3347.4	CLTC	STRING
A0A3Q2HAP5	CCNB3	G2/mitotic-specific cyclin-B3	8.21	145.146	1264	0	0	0	1	0	1	0	0.285714	0.22604	2	58.6	363.2	CCNB3	STRING
F7A5K8	HIVEP3	HIVEP zinc finger 3	8.32	257.611	2395	0	1	0	0	0	0	2	0.428571	0.178944	2	85.7	3667.5	HIVEP3	STRING
F6SHS3	RNF17	Ring finger protein 17	5.1	184.942	1621	0	0	0	1	1	0	0	0.285714	0.176258	2	82.2	2680.6	RNF17	STRING
A0A3Q2HAC2	ARID2	AT-rich interaction domain 2	7.32	186.95	1730	0	0	0	1	0	0	1	0.285714	0.165153	2	87.1	2730.3	ARID2	STRING
F6TBW2	PLCE1	Phosphoinositide phospholipase C	6.33	257.415	2299	0	0	0	1	0	1	0	0.285714	0.124278	2	91.9	4096.2	PLCE1	STRING
F6UPM7	SPTAN1	Spectrin alpha, non-erythrocytic 1	5	283.058	2457	1	1	0	0	0	0	0	0.285714	0.116286	2	98.1	4654	SPTAN1	STRING
A0A3Q2HBC9	ANKRD11	ANK_REP_REGION domain-containing protein	7.11	287.005	2561	0	0	0	0	0	1	1	0.285714	0.111564	2	73.8	2213	ANKRD11	STRING
F6QSC5	TG	Thyroglobulin	5.31	302.53	2768	0	1	0	1	0	0	0	0.285714	0.10322	2	78.6	4464.8	TG	STRING
A0A3Q2H3N7	DNAH12	Uncharacterized protein	5.75	350.738	3044	0	0	1	0	0	0	1	0.285714	0.0938615	2	40	2752.2	DNAH7	STRING
A0A5F5PLA1	FASN	3-hydroxyacyl-[acyl-carrier-protein] dehydratase	6.2	375.828	3417	1	0	0	0	0	0	1	0.285714	0.0836155	2	82.9	4202.5	FASN	STRING
A0A3Q2LBZ7	MACF1	Microtubule actin crosslinking factor 1	5.09	839.822	7399	0	0	0	1	0	0	1	0.285714	0.0386153	2	87.6	6132.4	MACF1	STRING
F6VT82	H2BC18	Histone H2B	11	13.92	126	0	0	0	0	4	0	0	0.571429	4.53515	1	100	231.1	HIST2H2BF	STRING
F7AHF3	ACTBL2	Actin beta like 2	5.15	41.956	376	0	11	0	0	0	0	0	1.57143	4.17933	1	96.5	750.7	ACTBL2	STRING
F6S9Z1	CXCL6	C-X-C motif chemokine	10.22	11.871	113	0	0	0	2	0	0	0	0.285714	2.52845	1	78.1	174.9	CXCL5	STRING
F7DCC3	H3C5	Histone H3	11.61	15.304	136	2	0	0	0	0	0	0	0.285714	2.10084	1	89.7	231.5	HIST1H3B	STRING
F6SP02	YWHAQ	14-3-3 protein theta	4.41	27.764	245	0	0	0	0	0	0	3	0.428571	1.74927	1	100	479.9	YWHAQ	STRING
F7CYG2	YWHAH	Tyrosine 3-monooxygenase/tryptophan 5-monooxygenase activation protein eta	4.52	28.212	246	0	0	0	0	0	3	0	0.428571	1.74216	1	99.2	470.3	YWHAH	STRING
F6YZN2	MRPS21	Mitochondrial ribosomal protein S21	10.72	10.676	87	0	0	1	0	0	0	0	0.142857	1.64204	1	95.4	171.4	MRPS21	STRING
F7DJK5	TPRKB	TP53RK binding protein	5.31	19.566	175	0	0	0	2	0	0	0	0.285714	1.63265	1	92.6	319.7	TPRKB	STRING
A0A5F5PGG8	SH3BGRL3	SH3 domain binding glutamate rich protein like 3	8.48	9.536	88	0	1	0	0	0	0	0	0.142857	1.62338	1	100	144.1	SH3BGRL3	STRING
A0A5F5PJZ0	DBI	Diazepam binding inhibitor, acyl-CoA binding protein	8.85	9.948	88	0	0	0	1	0	0	0	0.142857	1.62338	1	85.7	157.1	DBI	STRING
F7CII9	STMN2	Stathmin	8.66	20.814	179	0	0	0	2	0	0	0	0.285714	1.59617	1	90.6	209.9	STMN2	STRING
A0A5F5PZ95	FKBP1A	Peptidylprolyl isomerase	5.09	10.096	92	0	1	0	0	0	0	0	0.142857	1.5528	1	84.3	178.3	FKBP1A	STRING
A0A5F5Q1I4	BRCA1	BRCA1 DNA repair associated	4.14	10.481	94	0	0	0	0	1	0	0	0.142857	1.51976	1	85.5	159.1	BRCA1	STRING
F6PI70	IGLV2-33	Immunoglobulin lambda variable 2-33 (non-functional)	4.73	10.776	103	0	0	0	0	1	0	0	0.142857	1.38696	1	43.9	65.5	VPREB1	STRING
F6XV30	TBCA	Tubulin-specific chaperone A	4.93	12.703	108	0	0	0	0	0	0	1	0.142857	1.32275	1	80	127.9	TBCA	STRING
F7DVJ3	RPRM	Reprimo, TP53 dependent G2 arrest mediator homolog	4.52	11.802	109	0	0	0	0	1	0	0	0.142857	1.31062	1	99.1	214.5	RPRM	STRING
F6X292	CNFN	Cornifelin	6.05	12.259	111	0	0	0	0	1	0	0	0.142857	1.287	1	96.4	242.3	CNFN	STRING
A0A3Q2HC31	RPLP1	Uncharacterized protein	4	11.478	113	0	1	0	0	0	0	0	0.142857	1.26422	1	86.2	109.4	RPLP1	STRING
A0A5F5PLK4	IL7	Interleukin-7	5.68	13.295	114	0	0	0	0	0	1	0	0.142857	1.25313	1	50.8	147.1	IL7	STRING
F6RMM1	SH3BGRL	SH3 domain-binding glutamic acid-rich-like protein	4.91	12.746	114	0	1	0	0	0	0	0	0.142857	1.25313	1	99.1	225.3	SH3BGRL	STRING
H9GZL8	RPLP2	60S acidic ribosomal protein P2	4.15	11.693	115	0	0	0	0	0	0	1	0.142857	1.24224	1	99.1	132.9	RPLP2	STRING
A0A3Q2I089	H2AC21	Histone H2A	11.53	13.995	130	0	0	0	0	0	0	1	0.142857	1.0989	1	100	249.2	HIST2H2AB	STRING
A0A3Q2ICK7	TSSK4	Testis specific serine kinase 4	9	15.19	134	1	0	0	0	0	0	0	0.142857	1.0661	1	32.8	136.3	TSSK4	STRING
F7A4R6	NANOS2	Nanos C2HC-type zinc finger 2	9.82	15.043	138	0	1	0	0	0	0	0	0.142857	1.0352	1	86.2	252.3	NANOS2	STRING
F7BQQ6	PBDC1	Polysaccharide biosynthesis domain containing 1	4.11	16.689	147	0	1	0	0	0	0	0	0.142857	0.971817	1	94.9	264.6	PBDC1	STRING
F6TJA5	TARDBP	TAR DNA-binding protein 43	7.08	33.642	298	0	0	2	0	0	0	0	0.285714	0.958773	1	97.1	564.7	TARDBP	STRING
F7AYX4	LOC102148861	Profilin	4.6	17.206	153	0	0	0	0	0	1	0	0.142857	0.933707	1	33.1	84.3	PFN1	STRING
A0A3Q2I0Y2	C11H17orf98	Chromosome 11 C17orf98 homolog	9.9	17.854	154	0	0	1	0	0	0	0	0.142857	0.927644	1	85.7	285.8	C17orf98	STRING
A0A5F5PII4	UBE2N	UBC core domain-containing protein	5.27	17.395	155	0	0	0	0	0	1	0	0.142857	0.921659	1	96.1	294.3	UBE2N	STRING
F6XXB5	EIF3G	Eukaryotic translation initiation factor 3 subunit G	5.92	35.611	320	0	2	0	0	0	0	0	0.285714	0.892857	1	100	648.7	EIF3G	STRING
A0A3Q2I7C8	CNN3	Uncharacterized protein	4.69	17.775	162	1	0	0	0	0	0	0	0.142857	0.881834	1	100	72.8	CNN3	STRING
F6T1A4	RPL12	60S ribosomal protein L12	10.11	17.832	165	0	0	0	0	0	0	1	0.142857	0.865801	1	98.8	331.6	RPL12	STRING
F6Q1W3	PCP4L1	Purkinje cell protein 4 like 1	11.12	18.825	172	0	0	0	0	0	0	1	0.142857	0.830565	1	78.8	91.3	PCP4L1	STRING
F6TVZ7	CUTA	CutA divalent cation tolerance homolog	8.71	18.788	176	1	0	0	0	0	0	0	0.142857	0.811688	1	88.1	261.9	CUTA	STRING
F6VKQ5	BEX5	Uncharacterized protein	4.45	21.219	189	0	0	0	0	0	1	0	0.142857	0.755858	1	77.9	174.9	BEX5	STRING
F7DBJ7	RPS7	40S ribosomal protein S7	10.86	22.127	194	0	0	0	1	0	0	0	0.142857	0.736377	1	100	371.3	RPS7	STRING
P55832	RPS4	40S ribosomal protein S4 (Fragment)	10.16	21.937	194	1	0	0	0	0	0	0	0.142857	0.736377	1	100	405.2	RPS4X	STRING
F6YE35	LSM12	LSM12 homolog	7.87	21.701	195	0	0	0	0	1	0	0	0.142857	0.732601	1	100	380.2	12	STRING
F6RQZ1	BMERB1	BMERB domain containing 1	5.3	23.6	204	0	0	1	0	0	0	0	0.142857	0.70028	1	97.5	370.2	C16orf45	STRING
F6S0E7	BAG1	BAG family molecular chaperone regulator 1	4.94	23.236	208	0	0	0	1	0	0	0	0.142857	0.686813	1	91.3	364	BAG1	STRING
A0A3Q2IEF5	BLVRB	Biliverdin reductase B	6.86	22.351	211	1	0	0	0	0	0	0	0.142857	0.677048	1	76.4	295.4	BLVRB	STRING
F7BXF9	NUDT5	Nudix hydrolase 5	4.91	24.289	219	0	0	1	0	0	0	0	0.142857	0.652316	1	90.4	403.7	NUDT5	STRING
A0A3Q2HKU0	RAC1	Rac family small GTPase 1	9.32	24.686	221	0	0	0	1	0	0	0	0.142857	0.646412	1	99.5	414.1	RAC1	STRING
F7BBK6	NTAQ1	Protein N-terminal glutamine amidohydrolase	4.93	25.484	221	0	0	0	0	1	0	0	0.142857	0.646412	1	86.8	407.5	WDYHV1	STRING
F7CPT9	ALKBH7	AlkB homolog 7	8.49	24.475	221	0	0	0	0	1	0	0	0.142857	0.646412	1	94.1	424.9	ALKBH7	STRING
F6X756	EEF1B2	Elongation factor 1-beta	4.3	24.776	225	0	0	0	1	0	0	0	0.142857	0.634921	1	97.3	380.9	EEF1B2	STRING
A0A3Q2HUK6	H1-5	H1.5 linker histone, cluster member	11.74	22.648	226	1	0	0	0	0	0	0	0.142857	0.632111	1	94	153.3	HIST1H1B	STRING
F6WKP5	UCHL3	Ubiquitin carboxyl-terminal hydrolase	4.58	26.167	230	0	0	0	0	0	0	1	0.142857	0.621118	1	99.6	466.5	UCHL3	STRING
F6X6K9	IL6	Interleukin-6	9.63	26.033	231	1	0	0	0	0	0	0	0.142857	0.618429	1	60.8	246.1	IL6	STRING
A0A3Q2H669	MPHOSPH6	M-phase phosphoprotein 6	6.52	27.525	237	0	0	0	0	0	1	0	0.142857	0.602773	1	91.5	265.4	MPHOSPH6	STRING
A0A3Q2H6D8	RAB11A	RAB11A, member RAS oncogene family	7.54	27.143	241	1	0	0	0	0	0	0	0.142857	0.592768	1	98	387.5	RAB11A	STRING
F6UVY0	NAA60	N-alpha-acetyltransferase 60, NatF catalytic subunit	7.67	27.479	242	0	0	0	0	0	1	0	0.142857	0.590319	1	97.1	495	NAA60	STRING
A0A3Q2I9K3	P4HA2	Prolyl 4-hydroxylase subunit alpha 2	4.99	54.94	485	2	0	0	0	0	0	0	0.285714	0.589102	1	91.9	879	P4HA2	STRING
F6RR40	C1QTNF5	C1q and TNF related 5	6.51	25.252	243	0	0	0	0	0	0	1	0.142857	0.587889	1	95.5	318.2	CTRP5	STRING
F7E4N9	CTHRC1	Collagen triple helix repeat containing 1	8.02	26.33	244	0	0	0	0	1	0	0	0.142857	0.58548	1	92.2	387.9	CTHRC1	STRING
F6YYT5	GOSR1	Golgi SNAP receptor complex member 1	9.89	28.569	250	0	0	0	0	0	1	0	0.142857	0.571429	1	98	477.2	GOSR1	STRING
A0A5F5PWF7	CCT3	T-complex protein 1 subunit gamma	6.85	56.54	507	0	0	0	2	0	0	0	0.285714	0.563539	1	91	943	CCT3	STRING
F7CGV8	COL6A2	Collagen type VI alpha 2 chain	6.18	108.599	1018	0	0	0	0	0	0	4	0.571429	0.561325	1	92.6	1133.2	COL6A2	STRING
F6R7V1	CCDC107	Uncharacterized protein	5.4	27.798	255	0	0	0	1	0	0	0	0.142857	0.560224	1	40.1	159.1	CCDC107	STRING
F7ANR3	PSMA3	Proteasome subunit alpha type	4.97	28.434	255	0	0	0	0	0	0	1	0.142857	0.560224	1	98.4	497.3	PSMA3	STRING
A0A3Q2HG44	LOC102149205	Ig-like domain-containing protein	4.48	30.631	258	0	0	0	0	0	0	1	0.142857	0.55371	1				UNIPROT
A0A3Q2GT53	CLEC3B	C-type lectin domain family 3 member B	6.04	29.319	262	0	0	0	0	0	0	1	0.142857	0.545256	1	89.6	327.4	CLEC3B	STRING
F6V8V4	RNF187	RING-type domain-containing protein	6.96	29.129	265	0	0	0	0	0	1	0	0.142857	0.539084	1	95.7	453	RNF187	STRING
F6XZQ9	PENK	Leu-enkephalin	5.9	30.258	266	0	0	0	0	0	1	0	0.142857	0.537057	1	83.1	308.9	PENK	STRING
A0A3Q2HYP6	FKBP5	Peptidylprolyl isomerase	8.38	29.701	267	0	0	0	0	0	0	1	0.142857	0.535045	1	94.6	436	FKBP5	STRING
F6UII0	PWP2	Uncharacterized protein	8.7	28.167	268	1	0	0	0	0	0	0	0.142857	0.533049	1	89.2	468.8	ENSG00000280071	STRING
F6WPB4	PARK7	Maillard deglycase	9.14	29.472	268	0	0	0	0	0	0	1	0.142857	0.533049	1	95.5	332.8	PARK7	STRING
A0A3Q2H0V2	GAB3	GRB2 associated binding protein 3	6.64	60.651	543	0	2	0	0	0	0	0	0.285714	0.526177	1	86.4	932.2	GAB3	STRING
A0A3Q2KVC8	RASA2	RAS p21 protein activator 2	8.92	31.287	272	0	0	0	1	0	0	0	0.142857	0.52521	1	98.3	476.5	RASA2	STRING
A0A3Q2I5J3	TANGO2	Transport and golgi organization 2 homolog	4.92	30.853	276	0	1	0	0	0	0	0	0.142857	0.517598	1	85.9	474.9	TANGO2	STRING
F6YJM2	STMND1	Stathmin domain containing 1	6.96	30.497	276	0	0	0	0	0	1	0	0.142857	0.517598	1	73.5	365.5	STMND1	STRING
F7AQM1	FAM151B	Family with sequence similarity 151 member B	6.44	31.352	276	0	0	0	1	0	0	0	0.142857	0.517598	1	92	540.4	FAM151B	STRING
F6X3W9	DNAJB2	DnaJ heat shock protein family (Hsp40) member B2	4.91	30.574	277	0	0	0	0	0	0	1	0.142857	0.51573	1	71.8	350.5	DNAJB2	STRING
F7BA94	RPS3	40S ribosomal protein S3	10.67	30.811	281	0	0	1	0	0	0	0	0.142857	0.508388	1	93.4	463.4	RPS3	STRING
F6U945	RPL6	60S ribosomal protein L6	12.14	31.749	283	0	0	0	0	0	0	1	0.142857	0.504796	1	88.7	251.9	RPL6	STRING
F6T471	GNPDA1	Glucosamine-6-phosphate isomerase	6.91	32.584	289	1	0	0	0	0	0	0	0.142857	0.494315	1	97.9	582	GNPDA1	STRING
F7DE75	NAPA	NSF attachment protein alpha	5.02	33.161	295	0	1	0	0	0	0	0	0.142857	0.484262	1	98	573.2	NAPA	STRING
A0A5K1VP18	RPL5	Ribosomal protein L5	10.21	34.406	297	0	0	0	1	0	0	0	0.142857	0.481	1	99.3	580.1	RPL5	STRING
F6U4B0	TCEA2	Transcription elongation factor A2	9.6	33.55	299	0	0	1	0	0	0	0	0.142857	0.477783	1	87.6	509.2	TCEA2	STRING
F6Z1U4	GLOD4	Glyoxalase domain-containing protein 4	5.28	33.547	300	0	0	0	0	0	0	1	0.142857	0.47619	1	94.6	587	GLOD4	STRING
F6UTS2	MYCT1	MYC target 1	9.94	34.799	303	0	0	0	0	0	1	0	0.142857	0.471476	1	84	372.1	MYCT1	STRING
A0A3Q2I304	TSPAN10	Tetraspanin	6	32.229	304	0	0	0	0	0	0	1	0.142857	0.469925	1	66.9	370.5	TSPAN10	STRING
A0A3Q2H5Z4	KIAA1191	Putative monooxygenase p33MONOX	9.9	33.101	305	1	0	0	0	0	0	0	0.142857	0.468384	1	86.6	525.8	KIAA1191	STRING
A0A3Q2LBH2	LOC100072019	Olfactory receptor	8.87	34.781	310	0	0	1	0	0	0	0	0.142857	0.460829	1	73.4	436.4	OR8B3	STRING
F6T3P1	OR6N1	Olfactory receptor	8.7	35.033	312	0	0	0	0	0	1	0	0.142857	0.457875	1	90.7	547.4	OR6N1	STRING
F6WJ80	EQUCABV1R908	Vomeronasal type-1 receptor	9.99	35.363	312	0	0	0	1	0	0	0	0.142857	0.457875	1	32.4	124.8	VN1R4	STRING
A0A3Q2H8U9	LOC100057150	Olfactory receptor	8.66	35.337	313	0	1	0	0	0	0	0	0.142857	0.456413	1	70.9	426	OR6C2	STRING
A0A5F5PS12	DFFA	DNA fragmentation factor subunit alpha	4.41	34.821	316	0	0	0	1	0	0	0	0.142857	0.45208	1	85.7	462.6	DFFA	STRING
F6TTP1	RPLP0	60S acidic ribosomal protein P0	5.77	34.288	317	0	0	0	0	0	0	1	0.142857	0.450653	1	99.7	549.3	RPLP0	STRING
A0A3Q2LP69	LOC111767701	Olfactory receptor	8.6	35.692	321	0	0	0	0	0	1	0	0.142857	0.445038	1	83.4	536.2	OR2C3	STRING
A0A3Q2L7P5	MORF4L1	MRG domain-containing protein	9.65	37.231	323	0	0	0	0	1	0	0	0.142857	0.442282	1	89	565.1	MORF4L1	STRING
F7AEB7	CCDC160	Coiled-coil domain containing 160	9.9	37.238	323	0	0	0	1	0	0	0	0.142857	0.442282	1	58.2	280	CCDC160	STRING
A0A3Q2HHB6	BZW2	Basic leucine zipper and W2 domains 2	10.14	34.906	324	0	0	0	0	0	0	1	0.142857	0.440917	1	100	233.4	BZW2	STRING
F6TVW1	LOC100056932	Olfactory receptor	9.14	35.016	325	1	0	0	0	0	0	0	0.142857	0.43956	1	46.2	246.5	OR10Z1	STRING
A0A3Q2HBK6	NEBL	LIM zinc-binding domain-containing protein	8.73	37.45	326	0	1	0	0	0	0	0	0.142857	0.438212	1	94.8	264.2	NEBL	STRING
B0LDS7	EFNB2	Ephrin-B2	8.97	36.954	333	0	0	1	0	0	0	0	0.142857	0.429	1	93.4	581.3	EFNB2	STRING
A0A3Q2KVE1	FBXO16	F-box protein 16	10.55	39.695	341	1	0	0	0	0	0	0	0.142857	0.418936	1	89.4	531.9	FBXO16	STRING
F7DQI1	ANGPTL7	Angiopoietin like 7	8.13	39.793	344	0	0	0	0	1	0	0	0.142857	0.415282	1	93.9	672.2	ANGPTL7	STRING
F6ZC00	ZSCAN16	Zinc finger and SCAN domain containing 16	7.98	40.733	348	0	0	0	0	0	1	0	0.142857	0.410509	1	85.4	448.4	ZSCAN16	STRING
A0A5F5PTE0	RALGPS1	Ral GEF with PH domain and SH3 binding motif 1	8.97	39.332	349	0	0	1	0	0	0	0	0.142857	0.409333	1	99.7	579.7	RALGPS1	STRING
F7CR15	LOC100051733	Uncharacterized protein	8.42	38.475	349	0	0	1	0	0	0	0	0.142857	0.409333	1	64.8	295.4	FCGR2A	STRING
F6Y196	HOXD9	Homeobox D9	9.17	35.786	350	0	0	0	0	0	1	0	0.142857	0.408163	1	74.7	303.1	HOXD9	STRING
F6Z5L1	C1R	Complement C1r	6.46	80.61	705	0	0	0	0	2	0	0	0.285714	0.405268	1	85.4	1319.7	C1R	STRING
F6XH03	WNT5B	Protein Wnt	8.31	40.187	358	1	0	0	0	0	0	0	0.142857	0.399042	1	94.2	715.7	WNT5B	STRING
A0A3Q2GWG4	IMPACT	Protein IMPACT	5.34	40.34	359	0	0	0	0	0	1	0	0.142857	0.397931	1	87.9	544.3	IMPACT	STRING
A0A3Q2ILN5	MC5R	Melanocortin receptor 5	8.67	41.56	365	0	1	0	0	0	0	0	0.142857	0.391389	1	86.7	550.8	MC5R	STRING
A0A5F5PZ49	LOC100147690	Palmitoyltransferase	8.21	40.682	366	0	0	0	0	0	0	1	0.142857	0.39032	1	64.9	317	ZDHHC19	STRING
F6T4S3	LOC100067916	NmrA domain-containing protein	8.54	40.345	369	0	0	0	1	0	0	0	0.142857	0.387147	1	55.7	337	NMRAL1	STRING
A0A3Q2KPP3	LPAR5	G_PROTEIN_RECEP_F1_2 domain-containing protein	10.55	41.396	371	0	1	0	0	0	0	0	0.142857	0.38506	1	81.9	563.5	LPAR5	STRING
A0A5F5PIB7	COL2A1	Collagen type II alpha 1 chain	6.94	141.778	1487	0	0	0	0	0	0	4	0.571429	0.384283	1	97.4	565.8	COL2A1	STRING
A0A5F5PZD3	TMLHE	Epsilon-trimethyllysine 2-oxoglutarate dioxygenase	6.5	44.289	377	0	0	0	1	0	0	0	0.142857	0.378931	1	89.5	657.5	TMLHE	STRING
F7DSX9	LPXN	Leupaxin	6.27	43.501	386	0	0	1	0	0	0	0	0.142857	0.370096	1	90.1	744.2	LPXN	STRING
F6WHA0	SLC16A4	Solute carrier family 16 member 4	9.22	42.495	387	1	0	0	0	0	0	0	0.142857	0.36914	1	72.1	471.1	SLC16A4	STRING
A0A3Q2HMM8	SPDYC	Uncharacterized protein	8.66	42.903	390	0	0	1	0	0	0	0	0.142857	0.3663	1	74.9	394	SPDYC	STRING
A0A3Q2KT84	TSPAN5	Tetraspanin	6.34	43.85	390	0	0	0	0	0	0	1	0.142857	0.3663	1	99.2	519.2	TSPAN5	STRING
A0A3Q2KM75	AKR1E2	Aldo-keto reductase family 1 member E2	6.44	44.126	392	0	1	0	0	0	0	0	0.142857	0.364431	1	70.6	446.8	AKR1E2	STRING
F7C5T6	ACAT2	Acetyl-CoA acetyltransferase 2	6.89	41.216	397	1	0	0	0	0	0	0	0.142857	0.359842	1	91.2	712.2	ACAT2	STRING
A0A3Q2L2K0	LOC102148797	Uncharacterized protein	8.37	45.542	399	1	0	0	0	0	0	0	0.142857	0.358038	1	42.8	181.4	TMEM202	STRING
A0A5F5PS64	ELAVL4	ELAV-like protein	9.61	44.422	402	0	1	0	0	0	0	0	0.142857	0.355366	1	99.7	726.5	ELAVL4	STRING
A0A3Q2I995	UGGT2	UDP-glucose glycoprotein glucosyltransferase 2	9.78	44.328	408	0	0	0	1	0	0	0	0.142857	0.35014	1	88.7	394.8	UGGT2	STRING
A0A3Q2H482	LOX	Lysyl oxidase homolog	8.15	46.832	417	0	1	0	0	0	0	0	0.142857	0.342583	1	90.2	789.3	LOX	STRING
F6W354	ACTR3	Actin-like protein 3	5.69	47.385	418	0	0	0	0	0	1	0	0.142857	0.341763	1	99.8	867.8	ACTR3	STRING
A0A3Q2LBP6	CFD	Adipsin	9.01	43.932	419	0	0	1	0	0	0	0	0.142857	0.340948	1	82.7	422.2	CFD	STRING
F6U354	FAH	Fumarylacetoacetase	6.88	46.133	419	1	0	0	0	0	0	0	0.142857	0.340948	1	90.9	811.2	FAH	STRING
F6YZJ4	HSPA4	Heat shock 70 kDa protein 4	4.85	94.569	840	0	0	0	0	0	0	2	0.285714	0.340136	1	95.8	1374.8	HSPA4	STRING
A0A5F5PLP4	NR5A1	Steroidogenic factor 1	8.13	47.089	421	0	0	1	0	0	0	0	0.142857	0.339328	1	84.8	756.1	NR5A1	STRING
F6V1L0	RBBP4	Histone-binding protein RBBP4-like protein	4.5	47.656	425	0	0	0	0	0	1	0	0.142857	0.336134	1	100	785	RBBP4	STRING
A0A3Q2HYI1	WDSUB1	WD repeat, SAM and U-box domain-containing protein 1	5.35	47.19	428	0	0	0	0	1	0	0	0.142857	0.333778	1	82.4	570.1	WDSUB1	STRING
F7DXD7	PALD1	Phosphatase domain containing paladin 1	6.79	96.071	856	0	0	0	0	2	0	0	0.285714	0.333778	1	87	1509.6	PALD1	STRING
F7E3A6	PUS1	Pseudouridine synthase 1	9.51	48.023	431	0	0	1	0	0	0	0	0.142857	0.331455	1	81.1	676	PUS1	STRING
A0A3Q2GZX7	FOXN2	Forkhead box N2	5.84	47.29	432	0	0	0	0	1	0	0	0.142857	0.330688	1	92.6	795.4	FOXN2	STRING
F7BT48	PLAU	Urokinase-type plasminogen activator	8.01	48.118	433	0	0	0	1	0	0	0	0.142857	0.329924	1	85	802	PLAU	STRING
A0A5F5PKD6	EEFSEC	Eukaryotic elongation factor, selenocysteine-tRNA specific	8.36	47.457	435	0	0	0	0	0	0	1	0.142857	0.328407	1	77.1	704.1	EEFSEC	STRING
F7A1N1	GCM1	Glial cells missing transcription factor 1	7.67	49.274	435	0	0	0	1	0	0	0	0.142857	0.328407	1	73.6	678.7	GCM1	STRING
F6Y205	SQOR	Pyr_redox_2 domain-containing protein	9.65	50.208	450	0	0	0	0	0	1	0	0.142857	0.31746	1	90.9	841.6	SQRDL	STRING
F6W325	GDF7	Growth differentiation factor 7	9.07	46.568	452	0	0	1	0	0	0	0	0.142857	0.316056	1	88.1	514.2	GDF7	STRING
A0A3Q2I9Y4	SNX7	Sorting nexin 7	4.56	51.519	454	0	0	0	0	1	0	0	0.142857	0.314663	1	93.9	776.9	SNX7	STRING
F6YST0	TAT	Tyrosine aminotransferase	6.5	50.3	454	0	1	0	0	0	0	0	0.142857	0.314663	1	91.4	865.9	TAT	STRING
A0A3Q2H5Z0	LOC111772353	Uncharacterized protein	10.74	51.692	458	0	0	0	0	0	0	1	0.142857	0.311915	1	75.8	496.5	POLR2M	STRING
F6X6P7	ZNF446	Uncharacterized protein	6.63	49.71	460	0	0	0	0	1	0	0	0.142857	0.310559	1	67.9	514.6	ZNF446	STRING
F6ZM20	METTL17	Methyltransferase like 17	9.74	51.704	461	1	0	0	0	0	0	0	0.142857	0.309885	1	87	755.7	METTL17	STRING
F6Q4Q1	HNRNPK	Heterogeneous nuclear ribonucleoprotein K	4.94	51.028	464	0	0	1	0	0	0	0	0.142857	0.307882	1	100	840.1	HNRNPK	STRING
F7BRG2	MEIS1	Meis homeobox 1	6.59	50.803	465	0	0	0	1	0	0	0	0.142857	0.30722	1	98.9	741.5	MEIS1	STRING
A0A3Q2KTL8	WARS1	T1-TrpRS	5.71	52.916	466	0	0	0	1	0	0	0	0.142857	0.30656	1	87.5	828.2	WARS	STRING
A0A3Q2HN97	COPB2	Coatomer subunit beta'	5.24	105.795	937	2	0	0	0	0	0	0	0.285714	0.304925	1	96.2	1432.2	COPB2	STRING
A0A3Q2H334	GPBP1	GC-rich promoter binding protein 1	6.9	53.418	473	0	0	0	1	0	0	0	0.142857	0.302024	1	95.8	793.9	GPBP1	STRING
A0A3Q2HLI4	TTI2	TELO2 interacting protein 2	7.69	52.542	477	1	0	0	0	0	0	0	0.142857	0.299491	1	74	724.9	TTI2	STRING
Q28397	MMP3	Stromelysin-1	5.63	54.19	477	0	0	0	0	0	0	1	0.142857	0.299491	1	82.4	800.8	MMP3	STRING
A0A3Q2H4N4	NAPSA	Napsin A aspartic peptidase	8.31	51.615	478	0	0	0	0	0	1	0	0.142857	0.298864	1	81.2	652.1	NAPSA	STRING
F7DP73	FGL2	Fibrinogen like 2	7.65	54.547	479	0	1	0	0	0	0	0	0.142857	0.29824	1	86.4	792.3	FGL2	STRING
A0A5F5Q2M9	INTS14	von Willebrand factor A domain-containing protein 9	5.11	53.572	482	0	0	0	0	0	1	0	0.142857	0.296384	1	96.3	795.8	VWA9	STRING
A0A5F5PNC4	RUSC1	Uncharacterized protein	9.97	51.716	485	0	0	1	0	0	0	0	0.142857	0.294551	1	84.2	781.2	RUSC1	STRING
F6Q3E2	PHF20L1	Tudor domain-containing protein	6.68	110.159	971	0	0	0	0	0	2	0	0.285714	0.294247	1	90	1598.2	PHF20L1	STRING
F6S6M5	CPQ	Carboxypeptidase Q	5.81	53.71	488	1	0	0	0	0	0	0	0.142857	0.29274	1	87.5	841.3	CPQ	STRING
A0A3Q2GX15	GSDMC	Uncharacterized protein	6.01	55.595	490	0	0	0	0	0	1	0	0.142857	0.291545	1	55	498.4	GSDMC	STRING
F7E3G3	WASHC1	WH2 domain-containing protein	5.33	53.243	490	0	0	0	0	1	0	0	0.142857	0.291545	1	85.9	645.6	WASH1	STRING
A0A3Q2I4J7	DYNC1LI2	Dynein light intermediate chain	6.4	54.214	491	0	0	0	0	1	0	0	0.142857	0.290951	1	97.5	911.4	DYNC1LI2	STRING
F6UV33	KRT89	IF rod domain-containing protein	5.36	53.712	494	0	0	0	0	1	0	0	0.142857	0.289184	1	69.3	619.4	KRT85	STRING
A0A3Q2GVT0	MTHFD2L	Uncharacterized protein	10.14	53.245	496	0	0	0	0	1	0	0	0.142857	0.288018	1	95	431	MTHFD2L	STRING
F6YF49	ANGPT4	Angiopoietin 4	9.46	55.676	497	1	0	0	0	0	0	0	0.142857	0.287439	1	61.5	559.3	ANGPT4	STRING
F7DEX7	ZGPAT	Zinc finger CCCH-type with G patch domain-containing protein	6.59	53.992	503	0	1	0	0	0	0	0	0.142857	0.28401	1	71.7	646.4	ZGPAT	STRING
F6SMZ4	EMILIN1	Elastin microfibril interfacer 1	4.9	107.195	1016	0	2	0	0	0	0	0	0.285714	0.281215	1	90.6	1516.1	EMILIN1	STRING
F7ARI5	KMT5C	[histone H4]-N-methyl-L-lysine20 N-methyltransferase KMT5B	10.75	57.649	511	0	0	0	0	1	0	0	0.142857	0.279564	1	84.9	731.9	SUV420H2	STRING
F6QH55	RCOR1	REST corepressor 1	8.88	56.375	512	0	0	0	0	0	0	1	0.142857	0.279018	1	97.9	644	RCOR1	STRING
F7ATM9	ADRA1B	Alpha-1B adrenergic receptor	9.56	56.011	513	0	0	0	0	1	0	0	0.142857	0.278474	1	95.6	943	ADRA1B	STRING
F7D8E1	SARS2	Seryl-tRNA synthetase	8.17	58.006	514	0	0	0	0	1	0	0	0.142857	0.277932	1	83.8	863.2	SARS2	STRING
F7CRN8	SPOCK1	Uncharacterized protein	7.35	57.517	515	1	0	0	0	0	0	0	0.142857	0.277393	1	96.7	753.4	SPOCK1	STRING
F6T0X9	P4HA1	Procollagen-proline 4-dioxygenase	5.71	58.857	516	1	0	0	0	0	0	0	0.142857	0.276855	1	95.3	1023.5	P4HA1	STRING
F7A676	LAP3	Cysteinylglycine-S-conjugate dipeptidase	7.75	56.066	519	0	0	0	0	0	0	1	0.142857	0.275255	1	91.5	971.8	LAP3	STRING
F6SD54	CHRDL1	Chordin like 1	8.6	59.291	521	0	0	0	0	1	0	0	0.142857	0.274198	1	95.8	931.8	CHRDL1	STRING
A0A5F5PME0	MEPE	Matrix extracellular phosphoglycoprotein	7.32	58.478	527	0	0	0	1	0	0	0	0.142857	0.271076	1	66.7	616.7	MEPE	STRING
A0A3Q2GVH8	TRDMT1	tRNA aspartic acid methyltransferase 1	8.94	59.282	529	0	0	0	0	0	1	0	0.142857	0.270051	1	86.9	602.8	TRDMT1	STRING
F6PU52	LOC100067882	Uncharacterized protein	8.4	60.285	529	0	0	0	0	0	1	0	0.142857	0.270051	1	30.2	65.9	ZNF283	STRING
F7ALX0	FKBP10	Peptidylprolyl isomerase	5.78	58.418	531	1	0	0	0	0	0	0	0.142857	0.269034	1	92.3	1016.9	FKBP10	STRING
F6TNH1	NT5DC2	5'-nucleotidase domain containing 2	7.43	60.905	532	0	0	0	0	0	1	0	0.142857	0.268528	1	92.5	1022.3	NT5DC2	STRING
A0A5F5Q2G4	RABEP2	Rab GTPase-binding effector protein 2	4.52	59.099	533	0	1	0	0	0	0	0	0.142857	0.268025	1	83.2	751.9	RABEP2	STRING
F6XSV3	ZC3H12D	Zinc finger CCCH-type containing 12D	9.47	58.827	542	0	0	0	0	0	0	1	0.142857	0.263574	1	68	655.2	ZC3H12D	STRING
F7CTM1	ZNF502	Zinc finger protein 502	8.71	62.35	542	0	0	0	0	1	0	0	0.142857	0.263574	1	78	275.4	ZNF502	STRING
A0A3Q2KU89	KLC2	Kinesin light chain	7.13	59.625	543	0	0	0	0	0	1	0	0.142857	0.263089	1	83.4	599.7	KLC2	STRING
A0A3Q2HDU7	MARCHF1	Membrane associated ring-CH-type finger 1	8.77	61.428	544	1	0	0	0	0	0	0	0.142857	0.262605	1	52	481.1	MARCH1	STRING
A0A3Q2IAL4	ALK	Tyrosine-protein kinase receptor	7	60.685	548	0	0	0	1	0	0	0	0.142857	0.260688	1	90.2	995.7	ALK	STRING
F6YU45	ZNF205	Zinc finger protein 205	9.1	60.328	548	0	0	0	0	0	0	1	0.142857	0.260688	1	62.4	367.1	ZNF205	STRING
Q2LGF9	PRKAA2	5'-AMP-activated protein kinase catalytic subunit alpha-2	7.81	62.388	552	1	0	0	0	0	0	0	0.142857	0.258799	1	98	1067.8	PRKAA2	STRING
F7DYH9	SH2B3	SH2 domain-containing protein	7.6	61.75	561	0	0	0	1	0	0	0	0.142857	0.254647	1	83.1	900.6	SH2B3	STRING
A0A5F5PKQ6	EIF4B	Eukaryotic translation initiation factor 4B	5.98	64.637	572	0	0	0	0	0	0	1	0.142857	0.24975	1	84.7	615.9	EIF4B	STRING
F7C9M6	IL10RA	Interleukin 10 receptor subunit alpha	4.63	62.267	572	0	0	0	0	1	0	0	0.142857	0.24975	1	72.4	796.2	IL10RA	STRING
F6VH14	KRT84	Keratin 84	7.69	62.379	575	1	0	0	0	0	0	0	0.142857	0.248447	1	81.1	760	KRT84	STRING
F7DKL9	FAM149B1	Family with sequence similarity 149 member B1	6.88	64.562	584	1	0	0	0	0	0	0	0.142857	0.244618	1	88.3	1001.9	FAM149B1	STRING
F6QV57	KCNS1	Potassium voltage-gated channel modifier subfamily S member 1	9.03	63.969	585	0	0	0	0	1	0	0	0.142857	0.2442	1	87.5	850.5	KCNS1	STRING
F6VUR4	CKAP4	Cytoskeleton associated protein 4	5.46	64.497	586	0	0	0	0	0	0	1	0.142857	0.243784	1	80.8	576.6	CKAP4	STRING
A0A3Q2L8X2	CCT2	CCT-beta	8.67	63.351	587	1	0	0	0	0	0	0	0.142857	0.243368	1	97.3	850.1	CCT2	STRING
F7C555	ATIC	5-aminoimidazole-4-carboxamide ribonucleotide formyltransferase	6.65	64.091	592	0	0	0	0	0	0	1	0.142857	0.241313	1	91.9	1090.9	ATIC	STRING
A0A3Q2I9F0	TMPRSS13	Transmembrane serine protease 13	8.58	65.6	600	0	0	1	0	0	0	0	0.142857	0.238095	1	88.1	809.7	TMPRSS13	STRING
A0A3Q2H3F1	LINGO2	Uncharacterized protein	8.22	68.063	606	0	0	0	0	0	1	0	0.142857	0.235738	1	99.5	626.7	LINGO2	STRING
A0A3Q2KNQ4	RUSF1	RUS family member 1	8.15	66.519	606	1	0	0	0	0	0	0	0.142857	0.235738	1	85.9	798.9	C16orf58	STRING
F7D5X8	KRT8	IF rod domain-containing protein	7.93	64.883	607	0	0	0	0	0	0	1	0.142857	0.235349	1	77.3	490.7	KRT4	STRING
F6T688	PTPN5	Protein-tyrosine-phosphatase	4.51	68.391	614	0	0	0	1	0	0	0	0.142857	0.232666	1	91.7	992.3	PTPN5	STRING
F6QM38	VPS33B	VPS33B late endosome and lysosome associated	6.84	70.63	617	0	0	0	0	1	0	0	0.142857	0.231535	1	98.1	1207.2	VPS33B	STRING
F6QMZ5	ILVBL	2-hydroxyacyl-CoA lyase 2	8.49	67.012	626	0	0	0	0	0	1	0	0.142857	0.228206	1	89.4	1117.1	ILVBL	STRING
A0A3Q2GU60	TULP3	TUB like protein 3	10.03	68.987	628	1	0	0	0	0	0	0	0.142857	0.22748	1	73.1	626.3	TULP3	STRING
F6QVQ3	CTPS2	CTP synthase	7.26	71.26	634	0	0	0	0	0	0	1	0.142857	0.225327	1	95.3	1142.1	CTPS2	STRING
A0A3Q2H6H0	PARP15	Poly [ADP-ribose] polymerase	7.09	70.435	635	0	0	0	0	0	1	0	0.142857	0.224972	1	70.7	837.4	PARP15	STRING
F6RXD9	ME1	Malic enzyme	6.39	70.12	636	1	0	0	0	0	0	0	0.142857	0.224618	1	93.5	1088.2	ME1	STRING
A0A3Q2HS93	KCNC2	Potassium voltage-gated channel subfamily C member 2	7.75	69.995	638	1	0	0	0	0	0	0	0.142857	0.223914	1	95	1120.9	KCNC2	STRING
A0A3Q2I586	HMGXB4	HMG-box containing 4	10.08	70.317	643	0	0	0	0	1	0	0	0.142857	0.222173	1	93.1	637.9	HMGXB4	STRING
F6ZAY3	DACT3	Dishevelled binding antagonist of beta catenin 3	10.82	65.417	643	0	0	0	1	0	0	0	0.142857	0.222173	1	79.7	542.7	DACT3	STRING
A0A3Q2HXU1	ADCK2	AarF domain containing kinase 2	8.82	71.964	650	0	0	0	0	1	0	0	0.142857	0.21978	1	80.2	917.1	ADCK2	STRING
A0A3Q2H1V5	PRKCI	Protein kinase C iota type	5.9	74.048	655	0	0	0	0	0	0	1	0.142857	0.218103	1	99.5	1206.4	PRKCI	STRING
A0A5F5PJT6	ENPP3	Ectonucleotide pyrophosphatase/phosphodiesterase 3	6.27	74.719	655	0	0	0	0	1	0	0	0.142857	0.218103	1	79.7	1038.5	ENPP3	STRING
A0A3Q2H2K3	CLASRP	CLK4 associating serine/arginine rich protein	10.97	74.993	656	1	0	0	0	0	0	0	0.142857	0.21777	1	94.4	539.7	CLASRP	STRING
A0A3Q2I7Z4	C6H12orf56	Chromosome 6 C12orf56 homolog	10.1	72.824	656	0	0	0	0	0	0	1	0.142857	0.21777	1	76	894	C12orf56	STRING
A0A3Q2HZJ4	PDE9A	Phosphodiesterase	8.39	74.614	658	1	0	0	0	0	0	0	0.142857	0.217108	1	78.9	899.8	PDE9A	STRING
A0A3Q2KK18	SLC47A1	Multidrug and toxin extrusion protein	9.59	72.262	667	0	0	0	1	0	0	0	0.142857	0.214179	1	83.3	867.5	SLC47A1	STRING
A0A5F5PMR8	MTA2	Metastasis associated 1 family member 2	10.17	75.017	668	0	0	0	0	1	0	0	0.142857	0.213858	1	99	1307.7	MTA2	STRING
A0A3Q2I3C7	DYM	Dymeclin	6.58	76.303	675	0	1	0	0	0	0	0	0.142857	0.21164	1	89.2	1149.4	DYM	STRING
A0A3Q2I3A4	SLCO1C1	Solute carrier organic anion transporter family member	9.27	74.656	678	0	0	0	0	1	0	0	0.142857	0.210704	1	93.1	1055.4	SLCO1C1	STRING
A0A3Q2HCI5	HSP90AB1	Heat shock protein HSP 90-beta	4.65	78.162	680	0	1	0	0	0	0	0	0.142857	0.210084	1	91.6	1136.7	HSP90AB1	STRING
F7DPK4	SLC20A1	Phosphate transporter	6.72	73.928	684	0	1	0	0	0	0	0	0.142857	0.208855	1	94.2	1175.2	SLC20A1	STRING
A0A3Q2LAK7	LTA4H	Leukotriene A4 hydrolase	7.9	77.612	686	0	0	0	0	0	0	1	0.142857	0.208247	1	87.2	1086.2	LTA4H	STRING
A0A3Q2HCU6	WDR76	WD repeat-containing protein 76	9.62	77.046	694	0	0	0	1	0	0	0	0.142857	0.205846	1	83.4	989.9	WDR76	STRING
A0A5F5PX07	APP	ABPP	4.47	78.541	695	1	0	0	0	0	0	0	0.142857	0.20555	1	80.5	1147.9	APP	STRING
F7A8R8	PCIF1	PDX1 C-terminal inhibiting factor 1	7.44	80.567	704	0	0	1	0	0	0	0	0.142857	0.202922	1	95.7	1333.2	PCIF1	STRING
A0A3Q2HM48	LOC100052875	AAA domain-containing protein	6.84	78.647	710	0	0	0	0	0	1	0	0.142857	0.201207	1	74.7	992.3	AFG3L2	STRING
A0A3Q2HDW8	ADAM30	Uncharacterized protein	7.2	80.19	713	0	0	0	0	0	0	1	0.142857	0.200361	1	67.2	1056.2	ADAM30	STRING
F6RBT1	EPX	Eosinophil peroxidase	11.15	81.085	715	0	0	0	0	0	0	1	0.142857	0.1998	1	88.2	1246.9	EPX	STRING
F6SP93	SORBS3	Sorbin and SH3 domain containing 3	8.84	80.477	719	0	0	0	1	0	0	0	0.142857	0.198689	1	77.6	1042.3	SORBS3	STRING
F7BK76	MST1	Macrophage stimulating 1	7.51	82.018	725	0	0	0	0	1	0	0	0.142857	0.197044	1	89.5	1452.2	MST1	STRING
Q28372	GSN	Gelsolin	5.6	80.827	731	0	0	0	0	1	0	0	0.142857	0.195427	1	94.7	1420.2	GSN	STRING
A0A3Q2L6M8	ARSD	Sulfatase domain-containing protein	10.15	80.868	733	0	0	0	0	0	1	0	0.142857	0.194894	1	84.4	825.9	ARSD	STRING
F6SEM5	MRC2	Mannose receptor C type 2	5.69	166.328	1482	0	0	0	0	0	0	2	0.285714	0.19279	1	94.8	2962.2	MRC2	STRING
A0A3Q2LGG8	SLC45A4	Solute carrier family 45 member 4	6.45	80.706	742	0	1	0	0	0	0	0	0.142857	0.19253	1	88.5	1114.8	SLC45A4	STRING
F6XJ81	CKAP2L	Cytoskeleton associated protein 2 like	10.48	83.842	747	1	0	0	0	0	0	0	0.142857	0.191241	1	74.4	1018.5	CKAP2L	STRING
F6WR95	QSOX1	Sulfhydryl oxidase	9.72	82.976	752	0	0	0	0	0	0	1	0.142857	0.18997	1	76.5	1118.2	QSOX1	STRING
F6R0Q5	LIMA1	LIM domain and actin binding 1	7.25	84.958	761	1	0	0	0	0	0	0	0.142857	0.187723	1	81.9	1187.2	LIMA1	STRING
F6WN90	QARS1	Glutaminyl-tRNA synthetase	6.7	87.576	775	0	0	0	0	0	0	1	0.142857	0.184332	1	91.9	1458.7	QARS	STRING
F7AMM0	PFKL	ATP-dependent 6-phosphofructokinase	8.03	85.424	780	1	0	0	0	0	0	0	0.142857	0.18315	1	93.7	1472.2	PFKL	STRING
F6TMV0	AP1G2	AP-1 complex subunit gamma	6.65	86.975	785	0	0	1	0	0	0	0	0.142857	0.181984	1	88	1332	AP1G2	STRING
F7B5L9	TMEM63A	Transmembrane protein 63A	8.23	90.442	791	0	0	0	0	0	0	1	0.142857	0.180603	1	81.4	1285.4	TMEM63A	STRING
F7C9V2	UFL1	E3 UFM1-protein ligase 1	6.48	89.237	791	0	1	0	0	0	0	0	0.142857	0.180603	1	94.1	1307.7	UFL1	STRING
A0A3Q2GX85	PLEKHH3	Pleckstrin homology, MyTH4 and FERM domain containing H3	8.53	86.088	795	0	0	0	0	1	0	0	0.142857	0.179695	1	91.9	1136.3	PLEKHH3	STRING
A0A3Q2HJT8	CCPG1	Cell cycle progression 1	6.3	93.212	802	0	0	1	0	0	0	0	0.142857	0.178126	1	75.1	882.9	CCPG1	STRING
F6YKC1	TOPAZ1	Protein TOPAZ1	7.11	180.418	1604	2	0	0	0	0	0	0	0.285714	0.178126	1	72.2	2290.4	TOPAZ1	STRING
F7E269	PPP1R3F	Protein phosphatase 1 regulatory subunit 3F	4.29	84.02	804	0	1	0	0	0	0	0	0.142857	0.177683	1	87	1237.6	PPP1R3F	STRING
A0A3Q2L791	LOC102149687	FAM75 domain-containing protein	8.1	90.481	814	1	0	0	0	0	0	0	0.142857	0.1755	1	39.2	399.1	SPATA31D1	STRING
A0A3Q2HUG5	NKPD1	KAP NTPase domain-containing protein	8.81	90.031	820	0	0	0	0	1	0	0	0.142857	0.174216	1	77.7	1155.2	NKPD1	STRING
A0A3Q2GVK0	IKBKE	Inhibitor of nuclear factor kappa B kinase subunit epsilon	8.36	91.886	822	0	0	0	0	0	1	0	0.142857	0.173792	1	89.8	1283.5	IKBKE	STRING
F6XI32	BOP1	Ribosome biogenesis protein BOP1	8.53	92.035	826	0	0	0	0	0	1	0	0.142857	0.172951	1	87.3	1263.8	BOP1	STRING
A0A5F5PPZ9	ZNF287	Zinc finger protein 287	9.91	94.466	840	0	1	0	0	0	0	0	0.142857	0.170068	1	84.3	428.3	ZNF287	STRING
F7DEC2	EFHB	EF-hand domain family member B	7.41	95.736	850	0	0	0	0	1	0	0	0.142857	0.168067	1	79.1	1334.7	EFHB	STRING
F6T2Z2	KCNB1	Potassium voltage-gated channel subfamily B member 1	8.27	95.936	857	0	0	1	0	0	0	0	0.142857	0.166694	1	97.2	1595.9	KCNB1	STRING
F6SA77	STRIP1	Striatin interacting protein 1	6.56	99.004	868	0	0	0	0	0	0	1	0.142857	0.164582	1	98.9	1550	STRIP1	STRING
F6TRH0	ZNF629	Zinc finger protein 629	7.97	96.223	868	0	0	0	0	1	0	0	0.142857	0.164582	1	93.3	625.2	ZNF629	STRING
F7B1G8	LOC100062745	Uncharacterized protein	9.14	102.022	880	0	1	0	0	0	0	0	0.142857	0.162338	1	44.7	186.4	ZNF418	STRING
A0A3Q2IF74	CEP112	Centrosomal protein 112	6.44	105.908	899	0	0	0	0	1	0	0	0.142857	0.158907	1	83.8	984.6	CEP112	STRING
F6RUQ9	CDH2	Cadherin-2	4.38	99.821	906	0	0	0	0	0	0	1	0.142857	0.157679	1	97.6	1695.2	CDH2	STRING
F7D2J8	EPAS1	Endothelial PAS domain protein 1	6.45	100.834	910	0	0	0	0	1	0	0	0.142857	0.156986	1	87	1477.2	EPAS1	STRING
A0A3Q2I7K2	SCYL2	SCY1 like pseudokinase 2	8.15	103.991	933	0	0	0	0	0	1	0	0.142857	0.153116	1	95.2	1724.9	SCYL2	STRING
A0A5F5PXP6	LDLR	Low density lipoprotein receptor	4.87	101.644	937	1	0	0	0	0	0	0	0.142857	0.152462	1	79.3	741.5	LDLR	STRING
F7BHL2	MORC1	CW-type domain-containing protein	8.68	106.656	938	0	1	0	0	0	0	0	0.142857	0.1523	1	75.8	1392.9	MORC1	STRING
F7DJ11	VPS11	Vacuolar protein sorting-associated protein 11 homolog	7	107.548	941	0	0	0	0	0	1	0	0.142857	0.151814	1	96.9	1859	VPS11	STRING
A0A5F5PMV3	ARID5B	AT-rich interactive domain-containing protein 5B	9.58	104.515	945	0	0	0	0	0	0	1	0.142857	0.151172	1	92.5	1656.3	ARID5B	STRING
A0A3Q2HMH2	NHSL2	NHS like 2	8.29	101.838	950	0	0	0	0	1	0	0	0.142857	0.150376	1	86.4	1140.9	NHSL2	STRING
F6SDR5	PCDHAC2	Uncharacterized protein	4.87	103.195	956	0	0	0	0	0	1	0	0.142857	0.149432	1	86.9	1544.3	PCDHA4	STRING
F6Y052	KCNH6	Potassium voltage-gated channel subfamily H member 6	7.54	106.66	959	0	0	0	0	0	0	1	0.142857	0.148965	1	88.4	1737.6	KCNH6	STRING
F7CA98	LONP1	Lon protease homolog, mitochondrial	6.61	106.647	961	0	0	0	1	0	0	0	0.142857	0.148655	1	91.2	1618.6	LONP1	STRING
A0A3Q2GWW1	R3HDM2	R3H domain containing 2	8.61	105.541	964	0	0	0	0	0	1	0	0.142857	0.148192	1	93.9	1527.3	R3HDM2	STRING
A0A3Q2H5S1	DNAH10	Dynein axonemal heavy chain 10	6.49	112.794	971	0	0	0	0	0	1	0	0.142857	0.147124	1	83	1614.4	DNAH10	STRING
F6UN15	RECQL5	ATP-dependent DNA helicase	8.68	108.02	990	0	0	0	0	0	1	0	0.142857	0.1443	1	82.7	1542.7	RECQL5	STRING
A0A3Q2I3L9	NOD1	Nucleotide binding oligomerization domain containing 1	7.42	112.121	993	0	0	0	0	1	0	0	0.142857	0.143864	1	81.8	1308.9	NOD1	STRING
F6TKV7	DDIAS	DNA damage induced apoptosis suppressor	6.9	110.837	996	1	0	0	0	0	0	0	0.142857	0.143431	1	70.7	1364.7	DDIAS	STRING
F6ZWW1	B4GALNT3	Beta-1,4-N-acetylgalactosaminyltransferase	7.1	115.417	1000	0	1	0	0	0	0	0	0.142857	0.142857	1	86.1	1708.3	B4GALNT3	STRING
A0A3Q2KX08	NPAS3	Uncharacterized protein	6.28	108.019	1003	0	1	0	0	0	0	0	0.142857	0.14243	1	88.6	1380.9	NPAS3	STRING
A0A3Q2H3T4	AARS1	Alanine--tRNA ligase	5.86	111.907	1012	0	0	1	0	0	0	0	0.142857	0.141163	1	88.1	1529.6	AARS	STRING
A0A3Q2HIS7	MIDEAS	Mitotic deacetylase associated SANT domain protein	10.03	112.948	1033	0	1	0	0	0	0	0	0.142857	0.138293	1	83.3	1617.1	ELMSAN1	STRING
F7C6Q1	PITRM1	Pitrilysin metalloproteinase 1	7.37	116.154	1035	0	0	0	0	0	0	1	0.142857	0.138026	1	84.5	1814.3	PITRM1	STRING
F6RBD1	RBM12B	RNA binding motif protein 12B	7.15	121.786	1037	0	0	1	0	0	0	0	0.142857	0.13776	1	91.5	1083.6	RBM12B	STRING
A8QM58	TLR8	Toll-like receptor 8	6.86	120.264	1038	0	0	0	0	0	0	1	0.142857	0.137627	1	73.3	1359	TLR8	STRING
F6YUS0	BMP1	Metalloendopeptidase	7.39	116.594	1044	1	0	0	0	0	0	0	0.142857	0.136836	1	89.4	1790.8	BMP1	STRING
F6QI34	HERC4	HECT and RLD domain containing E3 ubiquitin protein ligase 4	6.48	117.839	1049	0	0	0	0	0	0	1	0.142857	0.136184	1	94.8	1971.4	HERC4	STRING
F6PID4	ERC1	ELKS/RAB6-interacting/CAST family member 1	5.89	120.772	1053	0	0	0	0	0	0	1	0.142857	0.135667	1	92.1	932.6	ERC1	STRING
A0A3Q2KUW2	MOV10	RNA helicase	8.85	119.807	1066	0	0	0	0	1	0	0	0.142857	0.134012	1	96.6	1983.8	MOV10	STRING
A0A3Q2H4R1	LRIG1	Leucine rich repeats and immunoglobulin like domains 1	7.07	116.6	1070	1	0	0	0	0	0	0	0.142857	0.133511	1	69.5	1201.8	LRIG1	STRING
F7D362	MCM9	DNA helicase	7.81	118.614	1077	0	0	0	0	1	0	0	0.142857	0.132644	1	73.6	1531.9	MCM9	STRING
A0A3Q2H831	TEK	Receptor protein-tyrosine kinase	6.92	120.495	1080	0	0	0	0	0	0	1	0.142857	0.132275	1	91.6	1912.1	TEK	STRING
F7B3M0	KCNH3	Potassium voltage-gated channel subfamily H member 3	7.84	117.004	1082	1	0	0	0	0	0	0	0.142857	0.132031	1	94.1	1894.8	KCNH3	STRING
F7AGT7	SLC38A10	Solute carrier family 38 member 10	6.25	115.804	1086	0	0	0	0	1	0	0	0.142857	0.131544	1	68.4	1274.2	SLC38A10	STRING
A0A5F5PP65	ADCY1	Adenylate cyclase type 1	8.47	120.28	1093	0	0	0	0	1	0	0	0.142857	0.130702	1	93.4	1895.6	ADCY1	STRING
A0A3Q2GWH4	ATP2A3	Calcium-transporting ATPase	6.35	118.977	1098	0	1	0	0	0	0	0	0.142857	0.130107	1	95.2	1856.6	ATP2A3	STRING
F6T1Z3	IPO5	Importin 5	4.59	125.693	1115	0	0	0	0	1	0	0	0.142857	0.128123	1	99	2166	IPO5	STRING
F7BB06	ESYT1	Extended synaptotagmin 1	5.55	124.415	1116	0	0	1	0	0	0	0	0.142857	0.128008	1	89.2	1959.1	ESYT1	STRING
A0A3Q2IJ53	FHOD1	Formin homology 2 domain containing 1	6.04	122.265	1124	0	0	0	0	1	0	0	0.142857	0.127097	1	84.8	1731.5	FHOD1	STRING
F6SFI6	BTBD7	BTB domain containing 7	7.14	125.327	1125	0	0	0	1	0	0	0	0.142857	0.126984	1	93.5	2042.7	BTBD7	STRING
F6XS93	SH3PXD2A	SH3 and PX domains 2A	9.53	124.711	1128	1	0	0	0	0	0	0	0.142857	0.126646	1	90.3	1879	SH3PXD2A	STRING
F6YE08	CIITA	Class II major histocompatibility complex transactivator	5.04	122.85	1129	1	0	0	0	0	0	0	0.142857	0.126534	1	81.2	1661.4	CIITA	STRING
F7BR20	AP4E1	AP-4 complex subunit epsilon	6.01	127.454	1137	0	0	0	1	0	0	0	0.142857	0.125644	1	90.9	2000.7	AP4E1	STRING
A0A5F5PGE9	ZFAT	Zinc finger and AT-hook domain containing	8.64	126.943	1144	0	0	1	0	0	0	0	0.142857	0.124875	1	85.4	1519.2	ZFAT	STRING
A0A3Q2H574	RASAL2	RAS protein activator like 2	8.01	131.35	1163	0	0	0	0	1	0	0	0.142857	0.122835	1	97.3	1886.7	RASAL2	STRING
A0A3Q2KQI9	POLG	DNA polymerase subunit gamma-1	6.11	130.225	1164	1	0	0	0	0	0	0	0.142857	0.12273	1	86.1	2124	POLG	STRING
A0A3Q2HLZ4	DHX38	RNA helicase	6.74	135.579	1185	0	0	1	0	0	0	0	0.142857	0.120555	1	92.3	1735.7	DHX38	STRING
F6R9X9	PRTG	Protogenin	7.11	131.938	1198	0	0	1	0	0	0	0	0.142857	0.119246	1	94.2	2088.2	PRTG	STRING
A0A3Q2HQ79	PPARGC1B	PPARG coactivator 1 beta	5.34	131.367	1200	0	0	0	1	0	0	0	0.142857	0.119048	1	74.2	1296.6	PPARGC1B	STRING
F6SII7	DSEL	Dermatan sulfate epimerase like	8.3	139.132	1212	0	0	0	0	1	0	0	0.142857	0.117869	1	94.5	2375.9	DSEL	STRING
F6ZK25	SPTA1	Spectrin alpha, erythrocytic 1	4.79	281.076	2428	0	0	0	2	0	0	0	0.285714	0.117675	1	80.8	3810.4	SPTA1	STRING
A0A3Q2GW18	GSE1	Gse1 coiled-coil protein	7.83	136.537	1218	1	0	0	0	0	0	0	0.142857	0.117288	1	85.2	1618.6	GSE1	STRING
F7A9K8	GEMIN4	Gem nuclear organelle associated protein 4	5.78	138	1231	0	0	0	0	0	1	0	0.142857	0.11605	1	87.8	1867.8	GEMIN4	STRING
F7B1Y7	USP31	Ubiquitin specific peptidase 31	9.76	135.186	1254	0	0	0	0	1	0	0	0.142857	0.113921	1	85.1	1840.5	USP31	STRING
A0A5F5PKA1	ATP7B	P-type Cu(+) transporter	6.57	133.162	1256	0	0	0	0	1	0	0	0.142857	0.11374	1	72	1918.7	ATP7B	STRING
A0A3Q2LIL3	CRB2	Crumbs cell polarity complex component 2	5.34	131.386	1257	0	0	0	0	0	1	0	0.142857	0.113649	1	83	1393.6	CRB2	STRING
F6QIZ4	TLN1	Talin 1	5.94	269.877	2541	2	0	0	0	0	0	0	0.285714	0.112442	1	96.7	4030.7	TLN1	STRING
A0A3Q2H1S8	FLNB	Filamin B	5.52	275.365	2578	2	0	0	0	0	0	0	0.285714	0.110828	1	95.5	5123.9	FLNB	STRING
A0A5F5Q3Q1	CCDC18	Coiled-coil domain containing 18	5.18	151.932	1302	1	0	0	0	0	0	0	0.142857	0.109721	1	85.2	930.2	CCDC18	STRING
A0A3Q2H806	PNPLA7	Patatin like phospholipase domain containing 7	7.25	145.488	1319	1	0	0	0	0	0	0	0.142857	0.108307	1	83.6	2157.1	PNPLA7	STRING
F6T9Q0	SPAG9	Sperm associated antigen 9	4.79	145.873	1321	0	0	1	0	0	0	0	0.142857	0.108143	1	96.9	2196	SPAG9	STRING
F7CWD6	ELP1	Elongator complex protein 1	5.97	150.031	1332	1	0	0	0	0	0	0	0.142857	0.10725	1	88.6	2384.8	IKBKAP	STRING
F6YQU0	IGF1R	Tyrosine-protein kinase receptor	5.6	154.898	1367	1	0	0	0	0	0	0	0.142857	0.104504	1	98.5	2784.2	IGF1R	STRING
F6U335	PASK	PAS domain containing serine/threonine kinase	4.6	149.083	1374	0	0	0	0	0	0	1	0.142857	0.103972	1	65.5	1697.9	PASK	STRING
A0A5F5PPW3	IRS2	Insulin receptor substrate 2	8.7	142.709	1380	0	0	0	0	0	1	0	0.142857	0.10352	1	84.3	1807.3	IRS2	STRING
A0A3Q2I2K8	DISP2	Dispatched RND transporter family member 2	8.1	151.297	1399	0	0	0	0	0	1	0	0.142857	0.102114	1	89.1	2440.6	DISP2	STRING
F6YJC7	UACA	Uveal autoantigen with coiled-coil domains and ankyrin repeats	6.64	162.441	1416	0	0	1	0	0	0	0	0.142857	0.100888	1	86.4	1539.6	UACA	STRING
F7BNV5	ANKRD50	Ankyrin repeat domain 50	6.56	156.217	1429	0	0	0	1	0	0	0	0.142857	0.09997	1	97.8	1421.8	ANKRD50	STRING
A0A5F5PLX5	LTBP3	Latent transforming growth factor beta binding protein 3	7.31	154.163	1448	0	0	0	0	0	0	1	0.142857	0.0986582	1	85.2	1463.7	LTBP3	STRING
A0A3Q2H6S6	NPHP3	Nephrocystin 3	7.58	169.366	1505	1	0	0	0	0	0	0	0.142857	0.0949217	1	95.4	1957.2	NPHP3	STRING
F6YU58	CLASP1	Cytoplasmic linker associated protein 1	8.96	166.313	1509	0	0	0	1	0	0	0	0.142857	0.0946701	1	91	2518	CLASP1	STRING
F6PHJ7	ZNF608	Zinc finger protein 608	9.21	162.001	1510	0	0	0	1	0	0	0	0.142857	0.0946074	1	89.6	2125.9	ZNF608	STRING
A0A3Q2H5C7	ADGRB3	Adhesion G protein-coupled receptor B3	6.99	171.242	1522	0	0	1	0	0	0	0	0.142857	0.0938615	1	98.6	3062.7	BAI3	STRING
F6TKB9	LAMA2	Laminin subunit alpha 2	6.19	337.131	3061	0	0	0	0	0	0	2	0.285714	0.0933402	1	89.3	4508.4	LAMA2	STRING
A0A5F5PVL2	MADD	MAP kinase-activating death domain protein	6.28	174.228	1565	0	1	0	0	0	0	0	0.142857	0.0912825	1	91.3	2760.3	MADD	STRING
A0A3Q2H9T9	LTBP1	Latent transforming growth factor beta binding protein 1	5.65	170.61	1572	0	0	0	1	0	0	0	0.142857	0.090876	1	86.6	2026.5	LTBP1	STRING
F7AVQ9	PREX2	Phosphatidylinositol-3,4,5-trisphosphate dependent Rac exchange factor 2	7.45	181.51	1597	0	0	0	0	1	0	0	0.142857	0.0894534	1	97.6	3116.6	PREX2	STRING
A0A3Q2HVW8	DISP1	Dispatched RND transporter family member 1	7.24	178.654	1603	0	1	0	0	0	0	0	0.142857	0.0891186	1	87.3	2635.5	DISP1	STRING
F6UZL9	SMARCC1	SWI/SNF related, matrix associated, actin dependent regulator of chromatin subfamily c member 1	5.15	178.218	1616	0	0	0	1	0	0	0	0.142857	0.0884017	1	90.8	1444.1	SMARCC1	STRING
F7DCR0	RAPGEF2	Cyclic nucleotide ras GEF	6.73	180.955	1616	0	0	1	0	0	0	0	0.142857	0.0884017	1	95.9	2749.9	RAPGEF2	STRING
F6X8W1	KIF21A	Kinesin family member 21A	6.29	184.828	1651	0	0	0	1	0	0	0	0.142857	0.0865276	1	91.7	2440.2	KIF21A	STRING
F6Q620	CTTNBP2	Cortactin-binding protein 2	8.04	181.335	1665	0	0	0	0	0	0	1	0.142857	0.0858001	1	89.2	2278.1	CTTNBP2	STRING
A0A3Q2LDB5	MGAM	Maltase-glucoamylase	4.91	190.547	1674	0	0	0	1	0	0	0	0.142857	0.0853388	1	83.1	2901.7	MGAM	STRING
A0A3Q2GU79	BCOR	BCL6 corepressor	6.84	187.335	1715	0	0	1	0	0	0	0	0.142857	0.0832986	1	87.5	2836.6	BCOR	STRING
A0A3Q2HZF7	LTBP2	Latent transforming growth factor beta binding protein 2	5.33	187.139	1734	0	0	1	0	0	0	0	0.142857	0.0823859	1	80.2	2096.6	LTBP2	STRING
A0A3Q2GVH1	TNRC6A	Trinucleotide repeat containing adaptor 6A	6.46	194.515	1820	0	0	0	0	0	1	0	0.142857	0.0784929	1	93.5	2833.9	TNRC6A	STRING
F6WVP9	KIF13A	Kinesin family member 13A	5.3	205.017	1822	1	0	0	0	0	0	0	0.142857	0.0784068	1	92.3	3173.3	KIF13A	STRING
A0A3Q2I6B2	CFAP65	Cilia and flagella associated protein 65	6.05	207.756	1840	0	0	0	1	0	0	0	0.142857	0.0776398	1	79.7	2884.7	CCDC108	STRING
A0A3Q2I6Z9	SCN9A	Sodium channel protein	6.35	211.824	1857	0	0	1	0	0	0	0	0.142857	0.076929	1	92.3	3052.7	SCN9A	STRING
A0A3Q2I3N3	COL4A2	Collagen type IV alpha 2 chain	8.75	184.188	1867	1	0	0	0	0	0	0	0.142857	0.0765169	1	97.7	477.6	COL4A2	STRING
F6XUM1	ASPM	Assembly factor for spindle microtubules	10.39	216.818	1895	0	0	0	0	0	0	1	0.142857	0.0753864	1	79.5	2036.5	ASPM	STRING
A0A3Q2HYK9	MYH8	Myosin heavy chain 8	5.53	221.862	1928	1	0	0	0	0	0	0	0.142857	0.074096	1	96	1782.3	MYH8	STRING
A0A3Q2IJR7	ANKRD31	Uncharacterized protein	5.99	216.067	1936	0	0	0	0	0	0	1	0.142857	0.0737898	1	68.4	2095.1	ANKRD31	STRING
A0A3Q2IBM2	ARHGEF17	Rho guanine nucleotide exchange factor 17	6.65	214.406	2002	0	0	0	0	1	0	0	0.142857	0.0713572	1	86.3	3179.8	ARHGEF17	STRING
F6ZZD4	DSCAM	DS cell adhesion molecule	7.72	222.202	2010	0	0	0	0	0	1	0	0.142857	0.0710732	1	98.7	3928.3	DSCAM	STRING
F6XK63	FER1L5	Fer-1 like family member 5	8.29	236.82	2041	0	0	0	1	0	0	0	0.142857	0.0699937	1	75.7	3301.5	FER1L5	STRING
F7A1Q5	PCNX3	Pecanex-like protein	6.64	222.537	2041	0	0	0	0	0	1	0	0.142857	0.0699937	1	92	3398.2	PCNXL3	STRING
A0A3Q2I446	ZNF407	Uncharacterized protein	6.79	229.462	2070	0	0	0	0	1	0	0	0.142857	0.0690131	1	79.9	2540.4	ZNF407	STRING
A0A3Q2LIF3	IQGAP1	IQ motif containing GTPase activating protein 1	7.57	236.245	2073	0	0	0	0	0	0	1	0.142857	0.0689132	1	92.5	2873.6	IQGAP1	STRING
A0A3Q2HF60	ARHGAP32	Uncharacterized protein	6.87	231.573	2103	0	0	0	0	1	0	0	0.142857	0.0679302	1	86.6	3494.9	ARHGAP32	STRING
A0A3Q2L777	NAV1	Neuron navigator 1	9.57	232.603	2174	1	0	0	0	0	0	0	0.142857	0.0657117	1	95.7	3268	NAV1	STRING
F7ATF1	SOGA1	Suppressor of glucose, autophagy associated 1	7.91	242.168	2201	1	0	0	0	0	0	0	0.142857	0.0649056	1	86.5	2431.8	SOGA1	STRING
F6REW3	ASCC3	Activating signal cointegrator 1 complex subunit 3	6.81	250.913	2202	0	0	0	1	0	0	0	0.142857	0.0648761	1	92.5	4116.2	ASCC3	STRING
A0A3Q2IAQ8	PLXNB2	Plexin B2	7.57	244.178	2217	1	0	0	0	0	0	0	0.142857	0.0644371	1	86.4	3304.6	PLXNB2	STRING
F7ALF1	GOLGA4	Golgin A4	4.98	263.095	2251	1	0	0	0	0	0	0	0.142857	0.0634639	1	76.3	1488.8	GOLGA4	STRING
A0A3Q2I218	CNOT1	CCR4-NOT transcription complex subunit 1	7.15	259.83	2312	0	0	0	0	1	0	0	0.142857	0.0617894	1	97	4432.5	CNOT1	STRING
A0A3Q2I1U6	CEP250	Centrosomal protein 250	4.72	275.699	2396	0	0	1	0	0	0	0	0.142857	0.0596232	1	89.5	966.8	CEP250	STRING
A0A3Q2H285	DOP1A	DOP1 leucine zipper like protein A	6.24	275.772	2455	0	0	1	0	0	0	0	0.142857	0.0581903	1	93.9	4427.1	DOPEY1	STRING
F6QQI1	CUL9	Cullin 9	5.44	286.001	2561	0	0	0	0	0	0	1	0.142857	0.0557818	1	90.5	4316.5	CUL9	STRING
A0A3Q2GZN2	SETX	Senataxin	7.7	300.065	2647	0	0	0	1	0	0	0	0.142857	0.0539695	1	81.1	4104.7	SETX	STRING
F7CL32	CENPE	Kinesin motor domain-containing protein	5.03	316.229	2700	0	1	0	0	0	0	0	0.142857	0.0529101	1	59	2123.6	CENPE	STRING
A0A5F5PHT6	CHD6	DNA helicase	6.24	308.671	2736	0	0	1	0	0	0	0	0.142857	0.0522139	1	90.8	4587.7	CHD6	STRING
A0A3Q2I996	PIEZO2	Piezo-type mechanosensitive ion channel component	6.25	318.305	2761	0	0	0	0	0	1	0	0.142857	0.0517411	1	91.9	4513.4	PIEZO2	STRING
A0A5F5Q1U9	KMT2B	Histone-lysine N-methyltransferase	8.05	303.55	2802	1	0	0	0	0	0	0	0.142857	0.050984	1	84.9	3704.8	KMT2B	STRING
F6RRN3	ZZEF1	Zinc finger ZZ-type and EF-hand domain containing 1	5.86	332.016	2968	0	0	0	0	0	0	1	0.142857	0.0481325	1	92	5294.9	ZZEF1	STRING
A0A3Q2HTF3	ATM	Serine-protein kinase ATM	6.67	348.728	3046	0	0	0	1	0	0	0	0.142857	0.0468999	1	88.8	5423.2	ATM	STRING
A0A5F5Q2J0	PRUNE2	CRAL-TRIO domain-containing protein	4.08	339.549	3084	0	1	0	0	0	0	0	0.142857	0.046322	1	77.4	4509.9	PRUNE2	STRING
A0A3Q2ICX1	CEP350	Centrosomal protein 350	6.75	351.893	3124	0	0	0	1	0	0	0	0.142857	0.0457289	1	82.5	4488.3	CEP350	STRING
F6WY10	DNAH1	Dynein axonemal heavy chain 1	6.45	359.436	3154	0	0	0	0	0	1	0	0.142857	0.045294	1	85.1	5409.7	DNAH1	STRING
F6U6A9	KMT2A	Histone-lysine N-methyltransferase	9.59	430.802	3965	0	0	0	0	1	0	0	0.142857	0.0360295	1	93.2	6136.2	KMT2A	STRING
F6PMY4	LRP1	LDL receptor related protein 1	4.98	506.194	4561	1	0	0	0	0	0	0	0.142857	0.0313215	1	96.8	6306.9	LRP1	STRING
F6WEN1	PCNT	Pericentrin	5.74	519.161	4627	0	0	0	0	1	0	0	0.142857	0.0308747	1	93.7	2859.7	DIP2A	STRING
F6Q3X8	DST	Dystonin	5.73	655.9	5737	0	0	0	0	1	0	0	0.142857	0.024901	1	92.6	9518.7	DST	STRING
