# Supplementary material for: Equine Mesenchymal Stem/Stromal Cells Freeze-Dried Secretome (Lyosecretome) for the Treatment of Musculoskeletal Diseases: Production Process Validation and Batch Release Test for Clinical Use
Source: Pharmaceuticals (Basel). 2021 Jun 10;14(6):553. doi: 10.3390/ph14060553 (PMC8226765; doi:10.3390/ph14060553)
Supplement: Supplementary file 1 [file pharmaceuticals-14-00553-s001.zip › TableS2.xlsx]

## Sheet: TableS2
Annotations					Spectral count			Homology-Equus caballus vs Homo sapiens
Gene name	Protein name	Inflammation	pI	Mass	Av.SpC	Av.SpC/MW*1000	IF (out of 7)	Identity	Score	Gene name	Source
IL10RA	Interleukin 10 receptor subunit alpha	Anti-inflammatoy activity	4.6	62.3	0.1	0.25	1	72.4	796.2	IL10RA	STRING
LTA4H	Leukotriene A4 hydrolase	Anti-inflammatoy activity	7.9	77.6	0.1	0.208	1	87.2	1086.2	LTA4H	STRING
MXRA5	Matrix remodeling associated 5	Anti-inflammatoy activity	8.7	316.3	1.4	0.501	5	77.4	4056.9	MXRA5	STRING
RARRES2	Chemerin	Anti-inflammatoy activity	9.4	18.7	2.4	14.899	7	77.3	259.6	RARRES2	STRING
TEK	Receptor protein-tyrosine kinase	Anti-inflammatoy activity	6.9	120.5	0.1	0.132	1	91.6	1912.1	TEK	STRING
C1QTNF3	C1q domain-containing protein	Negative regulation of inflammation	6.8	28.3	1.1	4.413	5	75.2	313.9	C1QTNF3	STRING
ENPP3	Ectonucleotide pyrophosphatase/phosphodiesterase 3	Negative regulation of inflammation	6.3	74.7	0.1	0.218	1	79.7	1038.5	ENPP3	STRING
GAPDH	Glyceraldehyde-3-phosphate dehydrogenase	Negative regulation of inflammation	8.3	35.8	3	9.009	7	95.2	639.8	GAPDH	STRING
KRT1	Cytokeratin-1	Negative regulation of inflammation	7.9	64.8	2	3.195	5	84.6	438	KRT1	STRING
SERPINF1	Serpin family F member 1	Negative regulation of inflammation	6.7	46.1	9.1	21.925	7	88.2	728.4	SERPINF1	STRING
SYNCRIP	Synaptotagmin binding cytoplasmic RNA interacting protein	Negative regulation of inflammation	8.4	66.6	0.3	0.48	2	93.8	808.1	SYNCRIP	STRING
ADCY1	Adenylate cyclase type 1	Invovled in inflammatory response	8.5	120.3	0.1	0.131	1	93.4	1895.6	ADCY1	STRING
AHCY	AdoHcyase_NAD domain-containing protein	Invovled in inflammatory response	6.2	49.9	0.4	0.952	2	95.1	766.1	AHCY	STRING
APP	ABPP	Invovled in inflammatory response	4.5	78.5	0.1	0.206	1	80.5	1147.9	APP	STRING
AXL	Receptor protein-tyrosine kinase	Invovled in inflammatory response	5.3	97.5	0.6	0.644	4	91	1618.6	AXL	STRING
AXL	Receptor protein-tyrosine kinase	Invovled in inflammatory response	5.3	97.5	0.6	0.644	4	91	1618.6	AXL	STRING
CIITA	Class II major histocompatibility complex transactivator	Invovled in inflammatory response	5	122.9	0.1	0.127	1	81.2	1661.4	CIITA	STRING
CIITA	Class II major histocompatibility complex transactivator	Invovled in inflammatory response	5	122.9	0.1	0.127	1	81.2	1661.4	CIITA	STRING
CSF1	Colony stimulating factor 1	Invovled in inflammatory response	4.7	48.2	3.3	7.485	7	69.9	500.4	CSF1	STRING
CTSL	Uncharacterized protein	Invovled in inflammatory response	8.2	39.1	1.6	4.439	6	80.7	459.9	CTSL	STRING
CXCL5	C-X-C motif chemokine	Invovled in inflammatory response	10.2	11.9	0.3	2.528	1	78.1	174.9	CXCL5	STRING
ECM1	Extracellular matrix protein 1	Invovled in inflammatory response	6.7	60.6	3.9	7.103	7	73.2	827	ECM1	STRING
ECM1	Extracellular matrix protein 1	Invovled in inflammatory response	6.7	60.6	3.9	7.103	7	73.2	827	ECM1	STRING
GSTP1	GST class-pi	Invovled in inflammatory response	6.9	23.4	1.3	6.122	5	89	395.2	GSTP1	STRING
HIVEP3	HIVEP zinc finger 3	Invovled in inflammatory response	8.3	257.6	0.4	0.179	2	85.7	3667.5	HIVEP3	STRING
HSP90AA1	Heat shock protein HSP 90-alpha	Invovled in inflammatory response	5	95	2	2.395	5	99.6	1265.4	HSP90AA1	STRING
HSPA8	Uncharacterized protein	Invovled in inflammatory response	5.5	69.1	11.4	18.112	7	98.2	1171.4	HSPA8	STRING
HSPG2	Heparan sulfate proteoglycan 2	Invovled in inflammatory response	6.6	449.4	1.3	0.305	5	86.2	7058.4	HSPG2	STRING
IGFBP4	Insulin-like growth factor-binding protein 4	Invovled in inflammatory response	7.2	28.1	1	3.876	5	97.3	543.9	IGFBP4	STRING
IKBKE	Inhibitor of nuclear factor kappa B kinase subunit epsilon	Invovled in inflammatory response	8.4	91.9	0.1	0.174	1	89.8	1283.5	IKBKE	STRING
IL6	Interleukin-6	Invovled in inflammatory response	9.6	26	0.1	0.618	1	60.8	246.1	IL6	STRING
IL6	Interleukin-6	Invovled in inflammatory response	9.6	26	0.1	0.618	1	60.8	246.1	IL6	STRING
LDLR	Low density lipoprotein receptor	Invovled in inflammatory response	4.9	101.6	0.1	0.152	1	79.3	741.5	LDLR	STRING
MMP2	72 kDa gelatinase	Invovled in inflammatory response	5.7	73.6	10.4	15.825	7	96.1	1293.1	MMP2	STRING
MMP3	Stromelysin-1	Invovled in inflammatory response	5.6	54.2	0.1	0.299	1	82.4	800.8	MMP3	STRING
MMP9	92 kDa gelatinase	Invovled in inflammatory response	5.2	77.9	0.7	1.015	3	81.6	1081.6	MMP9	STRING
NOD1	Nucleotide binding oligomerization domain containing 1	Invovled in inflammatory response	7.4	112.1	0.1	0.144	1	81.8	1308.9	NOD1	STRING
PARK7	Maillard deglycase	Invovled in inflammatory response	9.1	29.5	0.1	0.533	1	95.5	332.8	PARK7	STRING
PARK7	Maillard deglycase	Invovled in inflammatory response	9.1	29.5	0.1	0.533	1	95.5	332.8	PARK7	STRING
PTX3	Pentaxin	Invovled in inflammatory response	6.6	22.6	1	4.831	3	91.7	403.3	PTX3	STRING
RAC1	Rac family small GTPase 1	Invovled in inflammatory response	9.3	24.7	0.1	0.646	1	99.5	414.1	RAC1	STRING
SCN9A	Sodium channel protein	Invovled in inflammatory response	6.4	211.8	0.1	0.077	1	92.3	3052.7	SCN9A	STRING
SCN9A	Sodium channel protein	Invovled in inflammatory response	6.4	211.8	0.1	0.077	1	92.3	3052.7	SCN9A	STRING
SERPINE1	Serpin family E member 1	Invovled in inflammatory response	6.2	45.2	3.9	9.595	7	84.3	682.2	SERPINE1	STRING
SERPINE1	Serpin family E member 1	Invovled in inflammatory response	6.2	45.2	3.9	9.595	7	84.3	682.2	SERPINE1	STRING
SLC39A8	Solute carrier family 39 member 8	Invovled in inflammatory response	5.8	47.6	0.9	1.939	3	88.7	756.9	SLC39A8	STRING
THBS1	Thrombospondin 1	Invovled in inflammatory response	4.5	129.6	0.7	0.611	3	98.3	1985.7	THBS1	STRING
THBS1	Thrombospondin 1	Invovled in inflammatory response	4.5	129.6	0.7	0.611	3	98.3	1985.7	THBS1	STRING
TIMP1	Metalloproteinase inhibitor 1	Invovled in inflammatory response	7.8	23	1.4	6.901	6	82.6	364.4	TIMP1	STRING
TIMP1	Metalloproteinase inhibitor 1	Invovled in inflammatory response	7.8	23	1.4	6.901	6	82.6	364.4	TIMP1	STRING
TLR8	Toll-like receptor 8	Invovled in inflammatory response	6.9	120.3	0.1	0.138	1	73.3	1359	TLR8	STRING
TLR8	Toll-like receptor 8	Invovled in inflammatory response	6.9	120.3	0.1	0.138	1	73.3	1359	TLR8	STRING
TMSB4X	Thymosin beta-4	Invovled in inflammatory response	4.7	5.1	0.9	19.481	3	100	81.3	TMSB4X	STRING
UBE2N	UBC core domain-containing protein	Invovled in inflammatory response	5.3	17.4	0.1	0.922	1	96.1	294.3	UBE2N	STRING
UFL1	E3 UFM1-protein ligase 1	Invovled in inflammatory response	6.5	89.2	0.1	0.181	1	94.1	1307.7	UFL1	STRING
VCAM1	Vascular cell adhesion molecule 1	Invovled in inflammatory response	5.2	86.9	2	2.545	4	80.8	1109	VCAM1	STRING
